# Supplementary material for: Antioxidative and anti-inflammatory effects of vitamin C on the liver of laying hens under chronic heat stress
Source: Front Vet Sci. 2022 Oct 28;9:1052553. doi: 10.3389/fvets.2022.1052553 (PMC9650548; doi:10.3389/fvets.2022.1052553)
Supplement: Supplementary file 1 [file Table_1.xlsx]

## Sheet: Feed intake
Group	TN	PF	HS	HSV
1	66.62	66.56	66.16	66.417
2	65.84	65.27	66	65.892
3	67.55	65.33	65.13	66.536
4	66.85	65.57	65.17	66.149
5	67.15	64.75	64.68	66.146
6	68.75	64.26	64.33	66.955
7	68.97	65.18	65.24	67.445
8	69.55	64.08	64.72	67.598
9	69.93	63.56	63.56	67.359
10	69.6	64.14	64.52	67.546
11	71.09	63.22	63.41	68
12	70.12	62.68	62.74	67.151
13	71.91	63.59	63.02	68.316
14	72.43	62.34	63.28	68.741
15	72.15	62.03	62.21	68.127
16	71.86	62.2	62.33	68.007
17	72.36	62.31	61.87	68.131
18	72.95	61.84	61.84	68.493
19	74.27	61.37	60.63	68.77
20	74.86	61.26	60.83	69.22
21	74.33	59.81	60.95	68.934
