# Supplementary material for: Antioxidative and anti-inflammatory effects of vitamin C on the liver of laying hens under chronic heat stress
Source: Front Vet Sci. 2022 Oct 28;9:1052553. doi: 10.3389/fvets.2022.1052553 (PMC9650548; doi:10.3389/fvets.2022.1052553)
Supplement: Supplementary file 2 [file Table_2.xlsx]

## Sheet: Weight
group	ID	初始体重	Day7	Day14	Day21
Con	Con1	1.1	1.06	1.25	1.28
Con	Con2	1.1	1.12	1.23	1.44
Con	Con3	1.1	1.09	1.35	1.36
Con	Con4	1.1	1.17	1.27	1.25
Con	Con5	1.1	1.06	1.31	1.38
Con	Con6	1.1	1.17	1.17	1.29
HS	HS1	1.1	1.04	0.8	1.08
HS	HS2	1.1	1.07	1.03	1.09
HS	HS3	1.1	0.89	1.01	0.88
HS	HS4	1.1	0.92	0.98	1.12
HS	HS5	1.1	0.96	0.99	1.26
HS	HS6	1.1	0.82	0.99	1.21
HSV	HSV1	1.1	1.1	1.11	1.13
HSV	HSV2	1.1	1.11	1.29	1.24
HSV	HSV3	1.1	1.13	1.12	1.25
HSV	HSV4	1.1	1.08	1.17	1.24
HSV	HSV5	1.1	1.01	1.26	1.35
HSV	HSV6	1.1	1.12	1.13	1.02
