# Supplementary material for: Antioxidative and anti-inflammatory effects of vitamin C on the liver of laying hens under chronic heat stress
Source: Front Vet Sci. 2022 Oct 28;9:1052553. doi: 10.3389/fvets.2022.1052553 (PMC9650548; doi:10.3389/fvets.2022.1052553)
Supplement: Supplementary file 3 [file Data_Sheet_1.XLSX]

## Sheet: GSH-Px
ID	group	aDay7	bDay14	cDay21
Con1	TN	483.136	527.237	433.465
Con2	TN	472.28	473.089	373.501
Con3	TN	409.618	494.154	520.146
Con4	TN	423.011	458.088	461.778
Con5	TN	505.711	495.254	481.008
Con6	TN	449.372	506.106	428.16
Con7	TN	543.732	409.264	481.033
Con8	TN	423.578	384.193	494.47
HS1	HS	441.207	393.471	376.268
HS2	HS	520.625	475.12	377.125
HS3	HS	428.422	322.859	392.407
HS4	HS	370.76	471.299	411.596
HS5	HS	365.059	360.378	429.804
HS6	HS	367.82	416.3	368.347
HS7	HS	355.799	388.697	336.725
HS8	HS	440.967	397.581	416.696
HSV1	HSV	451.449	578.965	461.54
HSV2	HSV	422.118	393.972	411.632
HSV3	HSV	447.099	458.918	396.072
HSV4	HSV	438.624	410.928	523.671
HSV5	HSV	320.538	401.806	421.353
HSV6	HSV	484.731	396.074	465.052
HSV7	HSV	351.702	364.246	397.961
HSV8	HSV	481.493	367.113	495.243

## Sheet: 降低
ID	group	aDay7	bDay14	cDay21
Con1	TN	483.136	527.237	433.465
Con2	TN	472.28	473.089	373.501
Con3	TN	409.618	494.154	520.146
Con4	TN	423.011	458.088	461.778
Con5	TN	505.711	495.254	481.008
Con6	TN	449.372	506.106	428.16
Con7	TN	543.732	409.264	481.033
Con8	TN	423.578	384.193	494.47
HS1	HS	441.207	393.471	376.268
HS2	HS	520.625	475.12	377.125
HS3	HS	428.422	322.859	392.407
HS4	HS	370.76	471.299	411.596
HS5	HS	365.059	360.378	429.804
HS6	HS	367.82	416.3	368.347
HS7	HS	355.799	388.697	336.725
HS8	HS	440.967	397.581	416.696
HSV1	HSV	451.449	578.965	461.54
HSV2	HSV	422.118	393.972	411.632
HSV3	HSV	447.099	458.918	396.072
HSV4	HSV	438.624	410.928	523.671
HSV5	HSV	320.538	401.806	421.353
HSV6	HSV	484.731	396.074	465.052
HSV7	HSV	351.702	364.246	397.961
HSV8	HSV	481.493	367.113	495.243

## Sheet: MDA
ID	group	Day7	Day14	Day21
Con1	TN	4.51663	4.21977	5.56589
Con2	TN	3.79661	4.10786	4.31727
Con3	TN	4.73974	4.69197	4.10625
Con4	TN	4.20885	4.01999	3.98391
Con5	TN	5.53826	4.3765	4.9236
Con6	TN	5.09643	4.9204	5.02531
HS1	HS	5.36699	5.63968	6.29223
HS2	HS	5.58265	5.72771	6.27115
HS3	HS	5.1999	5.42091	5.89274
HS4	HS	5.83323	5.80024	6.00488
HS5	HS	5.89184	5.16148	6.08691
HS6	HS	6.02493	5.36094	6.10378
HSV1	HSV	4.24172	4.95506	5.26832
HSV2	HSV	5.85505	4.74832	6.26473
HSV3	HSV	4.80462	5.25379	4.32709
HSV4	HSV	4.10108	4.56302	5.46058
HSV5	HSV	6.96573	4.33834	4.05107
HSV6	HSV	4.88859	5.84645	5.94507

## Sheet: SOD
ID	group	Day7	Day14	Day21
Con1	TN	381.948	356.523	392.983
Con2	TN	360.304	431.45	380.462
Con3	TN	350.078	327.48	344.489
Con4	TN	316.033	363.054	339.834
Con5	TN	382.126	340.878	385.342
Con6	TN	369.283	365.723	372.602
HS1	HS	280.594	233.566	265.468
HS2	HS	266.717	280.039	276.396
HS3	HS	249.435	266.808	271.579
HS4	HS	262.327	288.385	246.392
HS5	HS	271.87	234.23	253.452
HS6	HS	227.501	227.496	258.258
HSV1	HSV	240.565	311.787	379.223
HSV2	HSV	322.706	309.806	341.288
HSV3	HSV	317.697	294.972	347.604
HSV4	HSV	298.809	265.769	263.202
HSV5	HSV	320.461	326.545	291.171
HSV6	HSV	296.132	320.861	370.624

## Sheet: T-AOC
ID	group	Day7	Day14	Day21
Con1	TN	6.63193	5.96756	6.2363
Con2	TN	7.1357	6.9755	6.28098
Con3	TN	6.89375	7.81446	6.04587
Con4	TN	7.37617	5.40494	6.40301
Con5	TN	7.12844	6.30296	7.24621
Con6	TN	6.5375	6.71644	5.68166
HS1	HS	5.22884	5.31937	5.10355
HS2	HS	5.70909	5.57343	4.84494
HS3	HS	5.67912	5.3932	4.91312
HS4	HS	5.22723	5.46433	5.27026
HS5	HS	4.91111	5.74639	4.69453
HS6	HS	5.15202	5.90846	4.54891
HSV1	HSV	5.49841	8.4609	6.814
HSV2	HSV	5.29087	5.3308	5.5989
HSV3	HSV	6.525	4.3556	5.5176
HSV4	HSV	7.40497	6.1189	4.1908
HSV5	HSV	5.90515	5.3784	6.5552
HSV6	HSV	6.2855	4.9392	6.3467
