# Supplementary material for: Antioxidative and anti-inflammatory effects of vitamin C on the liver of laying hens under chronic heat stress
Source: Front Vet Sci. 2022 Oct 28;9:1052553. doi: 10.3389/fvets.2022.1052553 (PMC9650548; doi:10.3389/fvets.2022.1052553)
Supplement: Supplementary file 4 [file Data_Sheet_2.XLSX]

## Sheet: HCO3-
ID	group	Day7	Day14	Day21
Con1	TN	24.8	24.2	24.6
Con2	TN	25	24.7	24.7
Con3	TN	25.1	25.7	24.7
Con4	TN	24.3	25.2	24.9
Con5	TN	24.8	25.7	24.9
Con6	TN	25.1	24.5	24.9
HS1	HS	22	21.4	20.2
HS2	HS	22	21.2	20.6
HS3	HS	22.4	21.7	20.2
HS4	HS	23.1	21.7	20.2
HS5	HS	22.2	20.5	19.9
HS6	HS	21.4	21.3	19.8
HSV1	HSV	23.1	22.4	22.2
HSV2	HSV	23	22.2	21.3
HSV3	HSV	22.6	22.7	21.5
HSV4	HSV	23	23	21.7
HSV5	HSV	22.9	21.9	21.3
HSV6	HSV	22.7	22.2	21

## Sheet: PCO2
ID	group	Day7	Day14	Day21
Con1	TN	50.4	49.6	49.5
Con2	TN	50.6	52	49.1
Con3	TN	50	49.9	50.2
Con4	TN	51.7	48.2	49.1
Con5	TN	51.3	49.1	50.3
Con6	TN	51.2	50.2	49.1
HS1	HS	36.7	40.2	43
HS2	HS	35	41.1	42.9
HS3	HS	35.7	39.1	42.9
HS4	HS	37	40.5	42.9
HS5	HS	36.5	38.7	42.8
HS6	HS	37	38.6	42.8
HSV1	HSV	37.7	40.1	47.1
HSV2	HSV	39.5	43	45.5
HSV3	HSV	38.1	42.9	47.3
HSV4	HSV	38	42.8	45.2
HSV5	HSV	38.7	41.9	45.1
HSV6	HSV	37.6	40.6	45.8

## Sheet: pH
ID	group	Day7	Day14	Day21
Con1	TN	7.26	7.3	7.22
Con2	TN	7.18	7.14	7.22
Con3	TN	7.24	7.1	7.21
Con4	TN	7.27	7.2	7.17
Con5	TN	7.2	7.22	7.24
Con6	TN	7.12	7.24	7.16
HS1	HS	7.3	7.26	7.33
HS2	HS	7.24	7.36	7.36
HS3	HS	7.31	7.33	7.37
HS4	HS	7.34	7.32	7.35
HS5	HS	7.3	7.29	7.34
HS6	HS	7.28	7.29	7.38
HSV1	HSV	7.21	7.28	7.26
HSV2	HSV	7.1	7.23	7.32
HSV3	HSV	7.21	7.22	7.28
HSV4	HSV	7.28	7.29	7.29
HSV5	HSV	7.22	7.24	7.32
HSV6	HSV	7.27	7.25	7.3

## Sheet: iCa
ID	group	Day7	Day14	Day21
Con1	TN	1.44	1.45	1.52
Con2	TN	1.58	1.52	1.52
Con3	TN	1.44	1.49	1.51
Con4	TN	1.48	1.51	1.45
Con5	TN	1.54	1.48	1.61
Con6	TN	1.43	1.44	1.45
HS1	HS	1.41	1.34	1.14
HS2	HS	1.4	1.3	1.16
HS3	HS	1.45	1.33	1.16
HS4	HS	1.38	1.32	1.13
HS5	HS	1.38	1.34	1.14
HS6	HS	1.41	1.31	1.13
HSV1	HSV	1.41	1.42	1.25
HSV2	HSV	1.39	1.44	1.2
HSV3	HSV	1.38	1.41	1.21
HSV4	HSV	1.34	1.41	1.22
HSV5	HSV	1.42	1.42	1.22
HSV6	HSV	1.37	1.42	1.25
