# Supplementary material for: Antioxidative and anti-inflammatory effects of vitamin C on the liver of laying hens under chronic heat stress
Source: Front Vet Sci. 2022 Oct 28;9:1052553. doi: 10.3389/fvets.2022.1052553 (PMC9650548; doi:10.3389/fvets.2022.1052553)
Supplement: Supplementary file 6 [file Data_Sheet_4.XLSX]

## Sheet: HO-1
	ID		CT值	Con	CT值		ID		CT值	Con	CT值		ID		CT值	Con	CT值
Day7	Con1-1	GAPDH	17.9187	HO-1	22.0692	Day14	Con1-1	GAPDH	17.8736	HO-1	22.519	Day21	Con1-1	GAPDH	19.1882	HO-1	24.1481
Day7	Con1-2	GAPDH	17.6351	HO-1	22.067	Day14	Con1-2	GAPDH	17.8653	HO-1	22.6004	Day21	Con1-2	GAPDH	19.1332	HO-1	24.0582
Day7	Con1-3	GAPDH	17.777	HO-1	21.8923	Day14	Con1-3	GAPDH	17.8243	HO-1	22.6321	Day21	Con1-3	GAPDH	19.2266	HO-1	24.1092
Day7	Con2-1	GAPDH	17.7304	HO-1	22.0757	Day14	Con2-1	GAPDH	20.0945	HO-1	24.8637	Day21	Con2-1	GAPDH	19.9162	HO-1	24.9364
Day7	Con2-2	GAPDH	18.0908	HO-1	22.05	Day14	Con2-2	GAPDH	20.0557	HO-1	24.8413	Day21	Con2-2	GAPDH	20.0788	HO-1	24.996
Day7	Con2-3	GAPDH	17.6565	HO-1	22.1291	Day14	Con2-3	GAPDH	19.9054	HO-1	24.8255	Day21	Con2-3	GAPDH	20.0303	HO-1	24.9974
Day7	Con3-1	GAPDH	19.4906	HO-1	23.5946	Day14	Con3-1	GAPDH	18.3336	HO-1	22.9913	Day21	Con3-1	GAPDH	19.1344	HO-1	23.8957
Day7	Con3-2	GAPDH	19.3527	HO-1	23.6759	Day14	Con3-2	GAPDH	18.3471	HO-1	22.5308	Day21	Con3-2	GAPDH	19.0681	HO-1	23.9793
Day7	Con3-3	GAPDH	19.216	HO-1	23.5198	Day14	Con3-3	GAPDH	18.3089	HO-1	23.5357	Day21	Con3-3	GAPDH	19.0802	HO-1	24.1004
Day7	Con4-1	GAPDH	18.8176	HO-1	23.1517	Day14	Con4-1	GAPDH	19.5233	HO-1	24.1822	Day21	Con4-1	GAPDH	19.5247	HO-1	24.6297
Day7	Con4-2	GAPDH	18.9887	HO-1	23.0696	Day14	Con4-2	GAPDH	19.5353	HO-1	24.1761	Day21	Con4-2	GAPDH	19.5583	HO-1	24.5767
Day7	Con4-3	GAPDH	19.0798	HO-1	22.9856	Day14	Con4-3	GAPDH	19.4906	HO-1	24.1091	Day21	Con4-3	GAPDH	19.7563	HO-1	24.5512
Day7	Con5-1	GAPDH	19.0265	HO-1	23.3281	Day14	Con5-1	GAPDH	18.9962	HO-1	23.7513	Day21	Con5-1	GAPDH	19.8743	HO-1	24.9797
Day7	Con5-2	GAPDH	19.0995	HO-1	23.3057	Day14	Con5-2	GAPDH	18.9666	HO-1	23.7299	Day21	Con5-2	GAPDH	19.9157	HO-1	25.0387
Day7	Con5-3	GAPDH	19.1408	HO-1	23.3972	Day14	Con5-3	GAPDH	19.0376	HO-1	23.7827	Day21	Con5-3	GAPDH	20.0013	HO-1	24.9568
Day7	Con6-1	GAPDH	18.5022	HO-1	22.8326	Day14	Con6-1	GAPDH	18.6126	HO-1	23.32	Day21	Con6-1	GAPDH	19.0966	HO-1	24.2326
Day7	Con6-2	GAPDH	18.5645	HO-1	22.7461	Day14	Con6-2	GAPDH	18.6116	HO-1	23.3471	Day21	Con6-2	GAPDH	19.0104	HO-1	24.111
Day7	Con6-3	GAPDH	18.5524	HO-1	22.8426	Day14	Con6-3	GAPDH	18.5432	HO-1	23.3709	Day21	Con6-3	GAPDH	19.1507	HO-1	24.1275
	ID		CT值	HS	CT值		ID		CT值	HS	CT值		ID		CT值	HS	CT值
Day7	HS1-1	GAPDH	18.8817	HO-1	22.713	Day14	HS1-1	GAPDH	19.1507	HO-1	24.425	Day21	HS1-1	GAPDH	19.285	HO-1	25.7806
Day7	HS1-2	GAPDH	18.8905	HO-1	22.6607	Day14	HS1-2	GAPDH	19.1668	HO-1	24.562	Day21	HS1-2	GAPDH	19.2586	HO-1	25.7562
Day7	HS1-3	GAPDH	18.76	HO-1	22.7141	Day14	HS1-3	GAPDH	19.1564	HO-1	24.4321	Day21	HS1-3	GAPDH	19.2614	HO-1	25.9437
Day7	HS2-1	GAPDH	17.9915	HO-1	21.7053	Day14	HS2-1	GAPDH	18.1202	HO-1	23.8839	Day21	HS2-1	GAPDH	18.8046	HO-1	25.2269
Day7	HS2-2	GAPDH	17.981	HO-1	21.7203	Day14	HS2-2	GAPDH	18.2151	HO-1	23.8022	Day21	HS2-2	GAPDH	18.806	HO-1	25.324
Day7	HS2-3	GAPDH	17.9819	HO-1	21.6792	Day14	HS2-3	GAPDH	18.2067	HO-1	23.7039	Day21	HS2-3	GAPDH	18.799	HO-1	25.356
Day7	HS3-1	GAPDH	17.9559	HO-1	21.8012	Day14	HS3-1	GAPDH	18.7486	HO-1	23.9029	Day21	HS3-1	GAPDH	19.1429	HO-1	26.1707
Day7	HS3-2	GAPDH	18.0389	HO-1	21.7905	Day14	HS3-2	GAPDH	18.7687	HO-1	23.9411	Day21	HS3-2	GAPDH	19.1676	HO-1	26.1139
Day7	HS3-3	GAPDH	17.859	HO-1	21.7455	Day14	HS3-3	GAPDH	18.7603	HO-1	23.6973	Day21	HS3-3	GAPDH	19.2509	HO-1	26.0528
Day7	HS4-1	GAPDH	19.6551	HO-1	23.5962	Day14	HS4-1	GAPDH	17.9369	HO-1	23.4177	Day21	HS4-1	GAPDH	19.7534	HO-1	26.5453
Day7	HS4-2	GAPDH	19.6557	HO-1	23.5629	Day14	HS4-2	GAPDH	17.9701	HO-1	23.3777	Day21	HS4-2	GAPDH	19.8528	HO-1	26.575
Day7	HS4-3	GAPDH	19.7126	HO-1	23.5807	Day14	HS4-3	GAPDH	18.0204	HO-1	23.3289	Day21	HS4-3	GAPDH	19.7693	HO-1	26.5905
Day7	HS5-1	GAPDH	19.5152	HO-1	23.2627	Day14	HS5-1	GAPDH	18.7218	HO-1	24.2321	Day21	HS5-1	GAPDH	19.9379	HO-1	26.9312
Day7	HS5-2	GAPDH	19.3869	HO-1	23.355	Day14	HS5-2	GAPDH	18.7621	HO-1	24.1184	Day21	HS5-2	GAPDH	19.8541	HO-1	26.922
Day7	HS5-3	GAPDH	19.4431	HO-1	23.2848	Day14	HS5-3	GAPDH	18.8033	HO-1	24.0577	Day21	HS5-3	GAPDH	19.8487	HO-1	26.9961
Day7	HS6-1	GAPDH	19.5834	HO-1	23.1355	Day14	HS6-1	GAPDH	18.2467	HO-1	23.8391	Day21	HS6-1	GAPDH	19.874	HO-1	26.5192
Day7	HS6-2	GAPDH	19.4403	HO-1	23.1682	Day14	HS6-2	GAPDH	18.2829	HO-1	23.785	Day21	HS6-2	GAPDH	20.0335	HO-1	26.546
Day7	HS6-3	GAPDH	19.4921	HO-1	23.1826	Day14	HS6-3	GAPDH	18.2967	HO-1	23.765	Day21	HS6-3	GAPDH	19.9345	HO-1	26.4615
	ID		CT值	HSV	CT值		ID		CT值	HSV	CT值		ID		CT值	HSV	CT值
Day7	HSV1-1	GAPDH	18.7804	HO-1	22.3278	Day14	HSV1-1	GAPDH	18.7553	HO-1	24.0794	Day21	HSV1-1	GAPDH	20.1381	HO-1	25.7026
Day7	HSV1-2	GAPDH	18.7526	HO-1	22.3408	Day14	HSV1-2	GAPDH	18.838	HO-1	24.0044	Day21	HSV1-2	GAPDH	20.0382	HO-1	25.6451
Day7	HSV1-3	GAPDH	18.8227	HO-1	22.271	Day14	HSV1-3	GAPDH	18.8188	HO-1	23.9875	Day21	HSV1-3	GAPDH	19.9981	HO-1	25.6609
Day7	HSV2-1	GAPDH	19.1083	HO-1	22.4238	Day14	HSV2-1	GAPDH	19.4865	HO-1	24.4088	Day21	HSV2-1	GAPDH	19.1969	HO-1	24.835
Day7	HSV2-2	GAPDH	19.1141	HO-1	22.4101	Day14	HSV2-2	GAPDH	19.5078	HO-1	24.576	Day21	HSV2-2	GAPDH	19.1235	HO-1	24.8008
Day7	HSV2-3	GAPDH	18.8588	HO-1	22.4787	Day14	HSV2-3	GAPDH	19.6902	HO-1	24.5065	Day21	HSV2-3	GAPDH	19.0654	HO-1	24.8536
Day7	HSV3-1	GAPDH	18.9359	HO-1	22.6773	Day14	HSV3-1	GAPDH	18.9731	HO-1	24.1688	Day21	HSV3-1	GAPDH	19.1625	HO-1	24.4505
Day7	HSV3-2	GAPDH	18.9832	HO-1	22.763	Day14	HSV3-2	GAPDH	19.0701	HO-1	24.2105	Day21	HSV3-2	GAPDH	19.1969	HO-1	24.5315
Day7	HSV3-3	GAPDH	18.9348	HO-1	22.6926	Day14	HSV3-3	GAPDH	18.8873	HO-1	23.9771	Day21	HSV3-3	GAPDH	19.0828	HO-1	24.4456
Day7	HSV4-1	GAPDH	18.9855	HO-1	22.5878	Day14	HSV4-1	GAPDH	19.3672	HO-1	24.5791	Day21	HSV4-1	GAPDH	18.5481	HO-1	24.2408
Day7	HSV4-2	GAPDH	18.9847	HO-1	22.5579	Day14	HSV4-2	GAPDH	19.4152	HO-1	24.648	Day21	HSV4-2	GAPDH	18.6706	HO-1	24.34
Day7	HSV4-3	GAPDH	19.0938	HO-1	22.5421	Day14	HSV4-3	GAPDH	19.2271	HO-1	24.7242	Day21	HSV4-3	GAPDH	18.5084	HO-1	24.2991
Day7	HSV5-1	GAPDH	18.669	HO-1	22.5104	Day14	HSV5-1	GAPDH	19.4097	HO-1	24.7149	Day21	HSV5-1	GAPDH	19.6431	HO-1	25.4781
Day7	HSV5-2	GAPDH	18.6498	HO-1	22.6181	Day14	HSV5-2	GAPDH	19.2703	HO-1	24.7162	Day21	HSV5-2	GAPDH	19.6129	HO-1	25.4088
Day7	HSV5-3	GAPDH	18.7324	HO-1	22.6413	Day14	HSV5-3	GAPDH	19.3586	HO-1	24.9091	Day21	HSV5-3	GAPDH	19.8107	HO-1	25.4028
Day7	HSV6-1	GAPDH	18.6121	HO-1	22.6001	Day14	HSV6-1	GAPDH	18.2988	HO-1	23.2827	Day21	HSV6-1	GAPDH	19.8614	HO-1	25.0822
Day7	HSV6-2	GAPDH	18.6466	HO-1	22.6101	Day14	HSV6-2	GAPDH	18.327	HO-1	23.1001	Day21	HSV6-2	GAPDH	19.9189	HO-1	25.227
Day7	HSV6-3	GAPDH	18.6045	HO-1	22.6193	Day14	HSV6-3	GAPDH	18.2263	HO-1	23.1796	Day21	HSV6-3	GAPDH	19.7044	HO-1	25.1596

## Sheet: GST
	ID		CT值	Con	CT值		ID		CT值	Con	CT值		ID		CT值	Con	CT值
Day7	Con1-1	GAPDH	19.6737	GST	24.3125	Day14	Con1-1	GAPDH	19.084	GST	24.1449	Day21	Con1-1	GAPDH	19.728	GST	24.9777
Day7	Con1-2	GAPDH	19.6836	GST	24.4957	Day14	Con1-2	GAPDH	18.9203	GST	24.1441	Day21	Con1-2	GAPDH	19.6376	GST	24.9662
Day7	Con1-3	GAPDH	19.5391	GST	24.3789	Day14	Con1-3	GAPDH	19.0295	GST	24.0874	Day21	Con1-3	GAPDH	19.804	GST	25.0234
Day7	Con2-1	GAPDH	19.1827	GST	24.2241	Day14	Con2-1	GAPDH	20.0427	GST	25.2093	Day21	Con2-1	GAPDH	19.4817	GST	24.777
Day7	Con2-2	GAPDH	19.2262	GST	24.2369	Day14	Con2-2	GAPDH	19.9069	GST	25.2367	Day21	Con2-2	GAPDH	19.4142	GST	24.7942
Day7	Con2-3	GAPDH	19.4076	GST	24.2064	Day14	Con2-3	GAPDH	20.2512	GST	25.2208	Day21	Con2-3	GAPDH	19.8647	GST	24.8482
Day7	Con3-1	GAPDH	20.0456	GST	24.793	Day14	Con3-1	GAPDH	19.0719	GST	24.0042	Day21	Con3-1	GAPDH	19.988	GST	25.1798
Day7	Con3-2	GAPDH	20.1002	GST	24.8364	Day14	Con3-2	GAPDH	18.9724	GST	24.0122	Day21	Con3-2	GAPDH	20.01	GST	25.2455
Day7	Con3-3	GAPDH	19.8891	GST	24.8418	Day14	Con3-3	GAPDH	18.999	GST	24.2655	Day21	Con3-3	GAPDH	20.2954	GST	25.3873
Day7	Con4-1	GAPDH	19.0969	GST	23.8072	Day14	Con4-1	GAPDH	19.2765	GST	24.3603	Day21	Con4-1	GAPDH	19.5932	GST	24.7042
Day7	Con4-2	GAPDH	19.0349	GST	23.8527	Day14	Con4-2	GAPDH	19.2226	GST	24.3306	Day21	Con4-2	GAPDH	19.574	GST	24.895
Day7	Con4-3	GAPDH	19.1338	GST	24.0696	Day14	Con4-3	GAPDH	19.3028	GST	24.3136	Day21	Con4-3	GAPDH	19.7128	GST	24.9667
Day7	Con5-1	GAPDH	18.9283	GST	23.815	Day14	Con5-1	GAPDH	19.5916	GST	24.8926	Day21	Con5-1	GAPDH	20.1808	GST	25.5315
Day7	Con5-2	GAPDH	18.9051	GST	23.8916	Day14	Con5-2	GAPDH	19.6525	GST	24.7166	Day21	Con5-2	GAPDH	20.3438	GST	25.463
Day7	Con5-3	GAPDH	19.1515	GST	23.9643	Day14	Con5-3	GAPDH	19.6582	GST	24.7493	Day21	Con5-3	GAPDH	20.068	GST	25.3429
Day7	Con6-1	GAPDH	19.8309	GST	24.8545	Day14	Con6-1	GAPDH	20.0973	GST	25.2048	Day21	Con6-1	GAPDH	19.8053	GST	25.079
Day7	Con6-2	GAPDH	19.8706	GST	24.7417	Day14	Con6-2	GAPDH	19.9947	GST	25.187	Day21	Con6-2	GAPDH	19.7356	GST	25.0034
Day7	Con6-3	GAPDH	19.9422	GST	24.7191	Day14	Con6-3	GAPDH	20.1661	GST	25.0831	Day21	Con6-3	GAPDH	20.0093	GST	25.1515
	ID		CT值	HS	CT值		ID		CT值	HS	CT值		ID		CT值	HS	CT值
Day7	HS1-1	GAPDH	19.0507	GST	23.3186	Day14	HS1-1	GAPDH	19.8173	GST	25.5099	Day21	HS1-1	GAPDH	19.641	GST	26.2816
Day7	HS1-2	GAPDH	19.2445	GST	23.4205	Day14	HS1-2	GAPDH	19.9177	GST	25.721	Day21	HS1-2	GAPDH	19.657	GST	26.2482
Day7	HS1-3	GAPDH	19.1782	GST	23.515	Day14	HS1-3	GAPDH	20.2006	GST	25.6382	Day21	HS1-3	GAPDH	19.4136	GST	25.832
Day7	HS2-1	GAPDH	20.109	GST	24.4436	Day14	HS2-1	GAPDH	19.4154	GST	25.3233	Day21	HS2-1	GAPDH	19.7926	GST	26.3029
Day7	HS2-2	GAPDH	20.1918	GST	24.3121	Day14	HS2-2	GAPDH	19.5495	GST	25.1617	Day21	HS2-2	GAPDH	19.5691	GST	26.1505
Day7	HS2-3	GAPDH	20.0633	GST	24.4477	Day14	HS2-3	GAPDH	19.748	GST	25.241	Day21	HS2-3	GAPDH	19.6343	GST	26.267
Day7	HS3-1	GAPDH	19.9838	GST	24.5332	Day14	HS3-1	GAPDH	18.69	GST	24.1527	Day21	HS3-1	GAPDH	18.9161	GST	25.8131
Day7	HS3-2	GAPDH	20.0086	GST	24.5225	Day14	HS3-2	GAPDH	18.6194	GST	24.1202	Day21	HS3-2	GAPDH	18.8584	GST	25.8158
Day7	HS3-3	GAPDH	20.2202	GST	24.9415	Day14	HS3-3	GAPDH	18.6007	GST	23.9219	Day21	HS3-3	GAPDH	19.179	GST	25.5317
Day7	HS4-1	GAPDH	19.8737	GST	24.1401	Day14	HS4-1	GAPDH	19.5828	GST	25.0616	Day21	HS4-1	GAPDH	18.8465	GST	25.344
Day7	HS4-2	GAPDH	19.9329	GST	24.1715	Day14	HS4-2	GAPDH	19.5229	GST	24.9272	Day21	HS4-2	GAPDH	18.8883	GST	25.4769
Day7	HS4-3	GAPDH	19.8788	GST	23.8265	Day14	HS4-3	GAPDH	19.4328	GST	25.0979	Day21	HS4-3	GAPDH	18.9053	GST	25.4632
Day7	HS5-1	GAPDH	19.2582	GST	23.5424	Day14	HS5-1	GAPDH	20.2157	GST	25.5106	Day21	HS5-1	GAPDH	19.5539	GST	26.3077
Day7	HS5-2	GAPDH	19.2467	GST	23.5244	Day14	HS5-2	GAPDH	20.1845	GST	25.5522	Day21	HS5-2	GAPDH	19.7069	GST	26.2793
Day7	HS5-3	GAPDH	19.4691	GST	23.5888	Day14	HS5-3	GAPDH	20.2488	GST	25.8844	Day21	HS5-3	GAPDH	19.8057	GST	26.125
Day7	HS6-1	GAPDH	19.9438	GST	24.4338	Day14	HS6-1	GAPDH	19.0309	GST	24.7545	Day21	HS6-1	GAPDH	19.7781	GST	26.6172
Day7	HS6-2	GAPDH	19.9036	GST	24.4555	Day14	HS6-2	GAPDH	19.1858	GST	24.7461	Day21	HS6-2	GAPDH	19.7194	GST	26.5076
Day7	HS6-3	GAPDH	19.898	GST	24.3494	Day14	HS6-3	GAPDH	19.2784	GST	24.6048	Day21	HS6-3	GAPDH	20.1046	GST	26.5995
	ID		CT值	HSV	CT值		ID		CT值	HSV	CT值		ID		CT值	HSV	CT值
Day7	HSV1-1	GAPDH	20.0925	GST	24.118	Day14	HSV1-1	GAPDH	19.5405	GST	24.4146	Day21	HSV1-1	GAPDH	18.8139	GST	24.6228
Day7	HSV1-2	GAPDH	20.1615	GST	25.1393	Day14	HSV1-2	GAPDH	19.4136	GST	24.5551	Day21	HSV1-2	GAPDH	18.9922	GST	24.6972
Day7	HSV1-3	GAPDH	20.1424	GST	24.7701	Day14	HSV1-3	GAPDH	19.761	GST	24.5787	Day21	HSV1-3	GAPDH	19.1119	GST	24.353
Day7	HSV2-1	GAPDH	19.5038	GST	23.6106	Day14	HSV2-1	GAPDH	19.891	GST	25.2263	Day21	HSV2-1	GAPDH	19.2798	GST	25.0983
Day7	HSV2-2	GAPDH	19.5693	GST	23.5727	Day14	HSV2-2	GAPDH	19.8217	GST	25.1243	Day21	HSV2-2	GAPDH	19.191	GST	25.1478
Day7	HSV2-3	GAPDH	19.7111	GST	24.4103	Day14	HSV2-3	GAPDH	20.2399	GST	25.3946	Day21	HSV2-3	GAPDH	19.0779	GST	25.0049
Day7	HSV3-1	GAPDH	19.3139	GST	23.3854	Day14	HSV3-1	GAPDH	18.5382	GST	24.1366	Day21	HSV3-1	GAPDH	18.8675	GST	24.867
Day7	HSV3-2	GAPDH	19.3132	GST	24.3456	Day14	HSV3-2	GAPDH	18.5741	GST	24.32	Day21	HSV3-2	GAPDH	18.9388	GST	24.8775
Day7	HSV3-3	GAPDH	19.4534	GST	23.4517	Day14	HSV3-3	GAPDH	18.7193	GST	24.2722	Day21	HSV3-3	GAPDH	18.9395	GST	24.9346
Day7	HSV4-1	GAPDH	19.4112	GST	23.3705	Day14	HSV4-1	GAPDH	19.0808	GST	24.4226	Day21	HSV4-1	GAPDH	19.2314	GST	24.5551
Day7	HSV4-2	GAPDH	19.3836	GST	23.4661	Day14	HSV4-2	GAPDH	19.1291	GST	24.3968	Day21	HSV4-2	GAPDH	19.2703	GST	24.68
Day7	HSV4-3	GAPDH	19.4933	GST	23.9468	Day14	HSV4-3	GAPDH	19.3342	GST	24.5964	Day21	HSV4-3	GAPDH	18.8284	GST	24.6786
Day7	HSV5-1	GAPDH	19.351	GST	23.4746	Day14	HSV5-1	GAPDH	19.4611	GST	25.0335	Day21	HSV5-1	GAPDH	19.474	GST	25.0774
Day7	HSV5-2	GAPDH	19.4921	GST	24.3117	Day14	HSV5-2	GAPDH	19.5225	GST	25.042	Day21	HSV5-2	GAPDH	19.5114	GST	25.1965
Day7	HSV5-3	GAPDH	19.3787	GST	23.576	Day14	HSV5-3	GAPDH	19.3889	GST	25.2561	Day21	HSV5-3	GAPDH	19.2534	GST	24.8377
Day7	HSV6-1	GAPDH	19.9711	GST	24.0665	Day14	HSV6-1	GAPDH	19.3041	GST	24.5733	Day21	HSV6-1	GAPDH	19.2072	GST	25.1835
Day7	HSV6-2	GAPDH	19.8725	GST	24.828	Day14	HSV6-2	GAPDH	19.3436	GST	24.4105	Day21	HSV6-2	GAPDH	19.2405	GST	25.0998
Day7	HSV6-3	GAPDH	20.0079	GST	23.696	Day14	HSV6-3	GAPDH	19.5068	GST	24.3259	Day21	HSV6-3	GAPDH	19.1471	GST	24.7833

## Sheet: SOD2
	ID		CT值	Con	CT值		ID		CT值	Con	CT值		ID		CT值	Con	CT值
Day7	Con1-1	GAPDH	19.4884	SOD2	22.8549	Day14	Con1-1	GAPDH	20.1186	SOD2	23.666	Day21	Con1-1	GAPDH	19.8227	SOD2	23.7889
Day7	Con1-2	GAPDH	19.3342	SOD2	22.8203	Day14	Con1-2	GAPDH	20.0303	SOD2	23.8018	Day21	Con1-2	GAPDH	19.8598	SOD2	23.8341
Day7	Con1-3	GAPDH	19.3821	SOD2	23.3194	Day14	Con1-3	GAPDH	20.0699	SOD2	23.6483	Day21	Con1-3	GAPDH	19.8914	SOD2	23.9651
Day7	Con2-1	GAPDH	19.4661	SOD2	22.6555	Day14	Con2-1	GAPDH	19.5097	SOD2	23.1314	Day21	Con2-1	GAPDH	20.1537	SOD2	23.9782
Day7	Con2-2	GAPDH	19.1172	SOD2	22.8362	Day14	Con2-2	GAPDH	19.5602	SOD2	23.1026	Day21	Con2-2	GAPDH	20.0589	SOD2	23.8366
Day7	Con2-3	GAPDH	19.356	SOD2	22.8282	Day14	Con2-3	GAPDH	19.739	SOD2	23.1961	Day21	Con2-3	GAPDH	20.0369	SOD2	24.0462
Day7	Con3-1	GAPDH	19.0219	SOD2	22.5416	Day14	Con3-1	GAPDH	19.5097	SOD2	23.3375	Day21	Con3-1	GAPDH	19.7076	SOD2	23.6508
Day7	Con3-2	GAPDH	19.0995	SOD2	22.4925	Day14	Con3-2	GAPDH	19.5602	SOD2	23.577	Day21	Con3-2	GAPDH	19.6937	SOD2	23.626
Day7	Con3-3	GAPDH	19.1742	SOD2	22.5849	Day14	Con3-3	GAPDH	20.7804	SOD2	23.4013	Day21	Con3-3	GAPDH	19.7682	SOD2	23.8447
Day7	Con4-1	GAPDH	18.4901	SOD2	21.7003	Day14	Con4-1	GAPDH	19.2086	SOD2	23.097	Day21	Con4-1	GAPDH	19.1019	SOD2	22.662
Day7	Con4-2	GAPDH	18.4525	SOD2	21.7988	Day14	Con4-2	GAPDH	19.2284	SOD2	23.0866	Day21	Con4-2	GAPDH	19.2896	SOD2	22.6136
Day7	Con4-3	GAPDH	18.1162	SOD2	21.9137	Day14	Con4-3	GAPDH	19.5542	SOD2	22.9018	Day21	Con4-3	GAPDH	18.9763	SOD2	23.0434
Day7	Con5-1	GAPDH	18.804	SOD2	22.3169	Day14	Con5-1	GAPDH	19.8318	SOD2	23.5831	Day21	Con5-1	GAPDH	19.6025	SOD2	23.2834
Day7	Con5-2	GAPDH	18.7062	SOD2	22.3658	Day14	Con5-2	GAPDH	19.9377	SOD2	23.684	Day21	Con5-2	GAPDH	19.7884	SOD2	23.3837
Day7	Con5-3	GAPDH	19.0899	SOD2	22.3507	Day14	Con5-3	GAPDH	20.197	SOD2	23.6388	Day21	Con5-3	GAPDH	19.4271	SOD2	23.4255
Day7	Con6-1	GAPDH	19.7639	SOD2	23.4358	Day14	Con6-1	GAPDH	19.499	SOD2	23.0898	Day21	Con6-1	GAPDH	19.323	SOD2	23.2889
Day7	Con6-2	GAPDH	19.7688	SOD2	23.4651	Day14	Con6-2	GAPDH	19.3735	SOD2	23.0705	Day21	Con6-2	GAPDH	19.292	SOD2	23.2616
Day7	Con6-3	GAPDH	20.0717	SOD2	23.0226	Day14	Con6-3	GAPDH	19.3188	SOD2	22.8808	Day21	Con6-3	GAPDH	19.5235	SOD2	23.2639
	ID		CT值	HS	CT值		ID		CT值	HS	CT值		ID		CT值	HS	CT值
Day7	HS1-1	GAPDH	19.7159	SOD2	23.067	Day14	HS1-1	GAPDH	19.8428	SOD2	19.8684	Day21	HS1-1	GAPDH	19.5985	SOD2	19.324
Day7	HS1-2	GAPDH	19.8826	SOD2	23.0794	Day14	HS1-2	GAPDH	19.7901	SOD2	19.6251	Day21	HS1-2	GAPDH	19.3653	SOD2	19.5147
Day7	HS1-3	GAPDH	20.0433	SOD2	23.0583	Day14	HS1-3	GAPDH	19.7134	SOD2	19.8529	Day21	HS1-3	GAPDH	19.3648	SOD2	19.49
Day7	HS2-1	GAPDH	19.0348	SOD2	22.5207	Day14	HS2-1	GAPDH	19.74	SOD2	19.8396	Day21	HS2-1	GAPDH	19.7851	SOD2	19.63141993854354
Day7	HS2-2	GAPDH	19.2099	SOD2	22.5849	Day14	HS2-2	GAPDH	19.8774	SOD2	19.8211	Day21	HS2-2	GAPDH	19.5545	SOD2	19.5794
Day7	HS2-3	GAPDH	19.1228	SOD2	22.509	Day14	HS2-3	GAPDH	19.972	SOD2	19.9287	Day21	HS2-3	GAPDH	19.5145	SOD2	19.6432
Day7	HS3-1	GAPDH	20.1577	SOD2	23.6077	Day14	HS3-1	GAPDH	19.5453	SOD2	19.483	Day21	HS3-1	GAPDH	19.5049	SOD2	19.4977
Day7	HS3-2	GAPDH	19.9264	SOD2	23.5643	Day14	HS3-2	GAPDH	19.4998	SOD2	19.5464	Day21	HS3-2	GAPDH	19.5461	SOD2	19.6053
Day7	HS3-3	GAPDH	19.945	SOD2	23.7138	Day14	HS3-3	GAPDH	19.2698	SOD2	19.2855	Day21	HS3-3	GAPDH	19.4504	SOD2	19.3983
Day7	HS4-1	GAPDH	19.1668	SOD2	22.5243	Day14	HS4-1	GAPDH	18.8232	SOD2	18.8391	Day21	HS4-1	GAPDH	19.779	SOD2	19.6478
Day7	HS4-2	GAPDH	19.025	SOD2	22.5869	Day14	HS4-2	GAPDH	18.8905	SOD2	18.803	Day21	HS4-2	GAPDH	19.856	SOD2	19.8194
Day7	HS4-3	GAPDH	19.3344	SOD2	22.7371	Day14	HS4-3	GAPDH	19.0885	SOD2	19.16	Day21	HS4-3	GAPDH	19.4766	SOD2	19.6443
Day7	HS5-1	GAPDH	19.8515	SOD2	22.8164	Day14	HS5-1	GAPDH	19.7436	SOD2	19.8588	Day21	HS5-1	GAPDH	19.3988	SOD2	19.3074
Day7	HS5-2	GAPDH	19.6162	SOD2	22.7908	Day14	HS5-2	GAPDH	19.7358	SOD2	19.8835	Day21	HS5-2	GAPDH	19.2458	SOD2	19.3907
Day7	HS5-3	GAPDH	19.7193	SOD2	22.9129	Day14	HS5-3	GAPDH	19.7662	SOD2	19.5034	Day21	HS5-3	GAPDH	19.1615	SOD2	19.1079
Day7	HS6-1	GAPDH	19.8717	SOD2	23.1964	Day14	HS6-1	GAPDH	19.78	SOD2	19.762	Day21	HS6-1	GAPDH	19.832	SOD2	19.6987
Day7	HS6-2	GAPDH	19.8377	SOD2	23.038	Day14	HS6-2	GAPDH	19.6241	SOD2	19.6398	Day21	HS6-2	GAPDH	19.6611	SOD2	19.7673
Day7	HS6-3	GAPDH	19.8631	SOD2	23.2948	Day14	HS6-3	GAPDH	19.4267	SOD2	19.429	Day21	HS6-3	GAPDH	19.7283	SOD2	19.7553
	ID		CT值	HSV	CT值		ID		CT值	HSV	CT值		ID		CT值	HSV	CT值
Day7	HSV1-1	GAPDH	19.5152	SOD2	22.4298	Day14	HSV1-1	GAPDH	19.5518	SOD2	19.5286	Day21	HSV1-1	GAPDH	19.987	SOD2	19.9226
Day7	HSV1-2	GAPDH	19.4759	SOD2	22.4522	Day14	HSV1-2	GAPDH	19.6459	SOD2	19.5454	Day21	HSV1-2	GAPDH	19.8817	SOD2	19.9406
Day7	HSV1-3	GAPDH	19.6308	SOD2	22.178	Day14	HSV1-3	GAPDH	19.5346	SOD2	19.6583	Day21	HSV1-3	GAPDH	19.9456	SOD2	19.9511
Day7	HSV2-1	GAPDH	19.7909	SOD2	23.4714	Day14	HSV2-1	GAPDH	19.3078	SOD2	19.2296	Day21	HSV2-1	GAPDH	19.7217	SOD2	19.80468966151763
Day7	HSV2-2	GAPDH	19.7599	SOD2	23.4368	Day14	HSV2-2	GAPDH	19.2308	SOD2	19.3128	Day21	HSV2-2	GAPDH	19.8679	SOD2	19.7264
Day7	HSV2-3	GAPDH	19.4723	SOD2	23.0609	Day14	HSV2-3	GAPDH	19.4267	SOD2	19.4229	Day21	HSV2-3	GAPDH	20.0918	SOD2	20.1502
Day7	HSV3-1	GAPDH	19.0611	SOD2	22.3533	Day14	HSV3-1	GAPDH	19.466	SOD2	19.5509	Day21	HSV3-1	GAPDH	19.2417	SOD2	19.3689
Day7	HSV3-2	GAPDH	18.9855	SOD2	22.2323	Day14	HSV3-2	GAPDH	19.519	SOD2	19.494	Day21	HSV3-2	GAPDH	19.2842	SOD2	19.2639
Day7	HSV3-3	GAPDH	18.8794	SOD2	22.3603	Day14	HSV3-3	GAPDH	19.3208	SOD2	19.261	Day21	HSV3-3	GAPDH	19.6297	SOD2	19.5228
Day7	HSV4-1	GAPDH	19.863	SOD2	23.4003	Day14	HSV4-1	GAPDH	19.8443	SOD2	19.8952	Day21	HSV4-1	GAPDH	19.3332	SOD2	19.5198
Day7	HSV4-2	GAPDH	19.8333	SOD2	23.4633	Day14	HSV4-2	GAPDH	19.6662	SOD2	19.6589	Day21	HSV4-2	GAPDH	19.5292	SOD2	19.3794
Day7	HSV4-3	GAPDH	20.2459	SOD2	23.7246	Day14	HSV4-3	GAPDH	19.7558	SOD2	19.7123	Day21	HSV4-3	GAPDH	19.3953	SOD2	19.3585
Day7	HSV5-1	GAPDH	19.6299	SOD2	23.1399	Day14	HSV5-1	GAPDH	19.5037	SOD2	19.5419	Day21	HSV5-1	GAPDH	19.6356	SOD2	19.4071
Day7	HSV5-2	GAPDH	19.4926	SOD2	23.2103	Day14	HSV5-2	GAPDH	19.4894	SOD2	19.5623	Day21	HSV5-2	GAPDH	19.6189	SOD2	19.5543
Day7	HSV5-3	GAPDH	19.6414	SOD2	23.0261	Day14	HSV5-3	GAPDH	19.6699	SOD2	19.5588	Day21	HSV5-3	GAPDH	19.449	SOD2	19.7421
Day7	HSV6-1	GAPDH	20.0308	SOD2	23.4737	Day14	HSV6-1	GAPDH	19.8482	SOD2	19.6431	Day21	HSV6-1	GAPDH	19.5409	SOD2	19.6388
Day7	HSV6-2	GAPDH	20.2934	SOD2	23.5024	Day14	HSV6-2	GAPDH	19.8908	SOD2	19.6199	Day21	HSV6-2	GAPDH	19.5435	SOD2	19.5524
Day7	HSV6-3	GAPDH	19.9807	SOD2	23.7914	Day14	HSV6-3	GAPDH	19.3669	SOD2	19.8428	Day21	HSV6-3	GAPDH	19.5355	SOD2	19.4287

## Sheet: NF-κB
	ID		CT值	Con	CT值		ID		CT值	CON	CT值		ID		CT值	CON	CT值
Day7	Con1-1	GAPDH	19.2517	NF-κB	23.871	Day14	Con1-1	GAPDH	19.0312	NF-κB	23.2679	Day21	Con1-1	GAPDH	19.3503	NF-κB	23.5566
Day7	Con1-2	GAPDH	19.2152	NF-κB	23.8655	Day14	Con1-2	GAPDH	19.0278	NF-κB	23.3953	Day21	Con1-2	GAPDH	19.3773	NF-κB	23.5826
Day7	Con1-3	GAPDH	19.1355	NF-κB	24.0589	Day14	Con1-3	GAPDH	19.0583	NF-κB	23.2543	Day21	Con1-3	GAPDH	19.5527	NF-κB	23.7294
Day7	Con2-1	GAPDH	18.8772	NF-κB	23.8657	Day14	Con2-1	GAPDH	19.3188	NF-κB	23.9132	Day21	Con2-1	GAPDH	20.3835	NF-κB	23.8035
Day7	Con2-2	GAPDH	18.8385	NF-κB	23.865	Day14	Con2-2	GAPDH	19.2117	NF-κB	23.8402	Day21	Con2-2	GAPDH	20.3034	NF-κB	23.8728
Day7	Con2-3	GAPDH	18.7204	NF-κB	23.5258	Day14	Con2-3	GAPDH	19.2181	NF-κB	23.6547	Day21	Con2-3	GAPDH	20.2206	NF-κB	23.9721
Day7	Con3-1	GAPDH	19.4511	NF-κB	24.2893	Day14	Con3-1	GAPDH	19.0119	NF-κB	23.617	Day21	Con3-1	GAPDH	20.0354	NF-κB	23.8563
Day7	Con3-2	GAPDH	19.5093	NF-κB	24.1816	Day14	Con3-2	GAPDH	19.139	NF-κB	23.6223	Day21	Con3-2	GAPDH	20.0182	NF-κB	23.9604
Day7	Con3-3	GAPDH	19.5591	NF-κB	23.8467	Day14	Con3-3	GAPDH	19.1679	NF-κB	23.5279	Day21	Con3-3	GAPDH	20.0802	NF-κB	24.1088
Day7	Con4-1	GAPDH	20.0048	NF-κB	24.4025	Day14	Con4-1	GAPDH	19.8573	NF-κB	23.9572	Day21	Con4-1	GAPDH	20.1483	NF-κB	24.2918
Day7	Con4-2	GAPDH	20.0713	NF-κB	24.5073	Day14	Con4-2	GAPDH	19.7024	NF-κB	23.8683	Day21	Con4-2	GAPDH	20.0826	NF-κB	24.1221
Day7	Con4-3	GAPDH	20.0121	NF-κB	24.7127	Day14	Con4-3	GAPDH	20.0956	NF-κB	24.0335	Day21	Con4-3	GAPDH	20.0759	NF-κB	23.887
Day7	Con5-1	GAPDH	19.2396	NF-κB	23.767	Day14	Con5-1	GAPDH	19.7296	NF-κB	24.0169	Day21	Con5-1	GAPDH	19.61	NF-κB	23.4288
Day7	Con5-2	GAPDH	19.1015	NF-κB	23.6231	Day14	Con5-2	GAPDH	19.7253	NF-κB	24.0946	Day21	Con5-2	GAPDH	19.4122	NF-κB	23.6862
Day7	Con5-3	GAPDH	19.1452	NF-κB	23.5774	Day14	Con5-3	GAPDH	20.0636	NF-κB	23.8877	Day21	Con5-3	GAPDH	19.4855	NF-κB	23.5471
Day7	Con6-1	GAPDH	19.4999	NF-κB	24.0385	Day14	Con6-1	GAPDH	19.5649	NF-κB	23.6175	Day21	Con6-1	GAPDH	19.2809	NF-κB	23.7413
Day7	Con6-2	GAPDH	19.4817	NF-κB	24.2901	Day14	Con6-2	GAPDH	19.5913	NF-κB	23.623	Day21	Con6-2	GAPDH	19.3948	NF-κB	23.8414
Day7	Con6-3	GAPDH	19.3297	NF-κB	24.1899	Day14	Con6-3	GAPDH	19.7206	NF-κB	23.8693	Day21	Con6-3	GAPDH	19.0302	NF-κB	23.7232
	ID		CT值	HS	CT值		ID		CT值	HS	CT值		ID		CT值	HS	CT值
Day7	HS1-1	GAPDH	19.7308	NF-κB	24.9904	Day14	HS1-1	GAPDH	19.9565	NF-κB	23.2694	Day21	HS1-1	GAPDH	19.5035	NF-κB	22.1381
Day7	HS1-2	GAPDH	19.7705	NF-κB	24.8683	Day14	HS1-2	GAPDH	20.0005	NF-κB	23.3404	Day21	HS1-2	GAPDH	19.5756	NF-κB	22.0386
Day7	HS1-3	GAPDH	19.7633	NF-κB	25.055	Day14	HS1-3	GAPDH	19.994	NF-κB	22.9971	Day21	HS1-3	GAPDH	19.7588	NF-κB	22.3342
Day7	HS2-1	GAPDH	19.7003	NF-κB	24.5294	Day14	HS2-1	GAPDH	19.8287	NF-κB	23.0751	Day21	HS2-1	GAPDH	18.6795	NF-κB	21.1488
Day7	HS2-2	GAPDH	19.7301	NF-κB	24.5653	Day14	HS2-2	GAPDH	19.7293	NF-κB	23.042	Day21	HS2-2	GAPDH	18.7512	NF-κB	21.3244
Day7	HS2-3	GAPDH	20.1009	NF-κB	24.118	Day14	HS2-3	GAPDH	19.764	NF-κB	22.9028	Day21	HS2-3	GAPDH	18.7433	NF-κB	21.2064
Day7	HS3-1	GAPDH	19.9143	NF-κB	24.7774	Day14	HS3-1	GAPDH	20.3571	NF-κB	23.776	Day21	HS3-1	GAPDH	18.8944	NF-κB	21.1398
Day7	HS3-2	GAPDH	19.8437	NF-κB	24.7465	Day14	HS3-2	GAPDH	20.2775	NF-κB	23.7123	Day21	HS3-2	GAPDH	18.8861	NF-κB	21.3463
Day7	HS3-3	GAPDH	20.1245	NF-κB	24.7533	Day14	HS3-3	GAPDH	20.3727	NF-κB	23.3986	Day21	HS3-3	GAPDH	18.6833	NF-κB	21.2148
Day7	HS4-1	GAPDH	18.8185	NF-κB	23.7488	Day14	HS4-1	GAPDH	20.2455	NF-κB	23.3919	Day21	HS4-1	GAPDH	19.5928	NF-κB	22.3894
Day7	HS4-2	GAPDH	18.8682	NF-κB	23.5672	Day14	HS4-2	GAPDH	20.1618	NF-κB	23.2687	Day21	HS4-2	GAPDH	19.7469	NF-κB	22.5325
Day7	HS4-3	GAPDH	19.2176	NF-κB	23.773	Day14	HS4-3	GAPDH	19.9165	NF-κB	23.027	Day21	HS4-3	GAPDH	19.5446	NF-κB	22.54
Day7	HS5-1	GAPDH	19.8082	NF-κB	24.483	Day14	HS5-1	GAPDH	19.253	NF-κB	22.4577	Day21	HS5-1	GAPDH	20.3919	NF-κB	22.7194
Day7	HS5-2	GAPDH	19.8313	NF-κB	24.491	Day14	HS5-2	GAPDH	19.2511	NF-κB	22.4047	Day21	HS5-2	GAPDH	20.2451	NF-κB	22.788
Day7	HS5-3	GAPDH	19.4708	NF-κB	24.2815	Day14	HS5-3	GAPDH	19.4339	NF-κB	22.8093	Day21	HS5-3	GAPDH	20.2244	NF-κB	22.9996
Day7	HS6-1	GAPDH	20.4414	NF-κB	24.8473	Day14	HS6-1	GAPDH	20.0669	NF-κB	24.166	Day21	HS6-1	GAPDH	20.2112	NF-κB	22.7411
Day7	HS6-2	GAPDH	20.3449	NF-κB	24.9633	Day14	HS6-2	GAPDH	20.0218	NF-κB	24.11	Day21	HS6-2	GAPDH	20.3711	NF-κB	22.772
Day7	HS6-3	GAPDH	20.2866	NF-κB	25.172	Day14	HS6-3	GAPDH	20.2322	NF-κB	24.0524	Day21	HS6-3	GAPDH	20.3872	NF-κB	23.0334
	ID		CT值	HSV	CT值		ID		CT值	HSV	CT值		ID		CT值	HSV	CT值
Day7	HSV1-1	GAPDH	18.7247	NF-κB	23.4448	Day14	HSV1-1	GAPDH	18.4734	NF-κB	22.2501	Day21	HSV1-1	GAPDH	20.2044	NF-κB	23.5806
Day7	HSV1-2	GAPDH	18.6937	NF-κB	23.6071	Day14	HSV1-2	GAPDH	18.4969	NF-κB	22.0431	Day21	HSV1-2	GAPDH	20.2225	NF-κB	23.5157
Day7	HSV1-3	GAPDH	18.7508	NF-κB	23.7461	Day14	HSV1-3	GAPDH	18.716	NF-κB	21.8688	Day21	HSV1-3	GAPDH	19.9566	NF-κB	23.2002
Day7	HSV2-1	GAPDH	18.3788	NF-κB	23.1187	Day14	HSV2-1	GAPDH	19.3189	NF-κB	22.7861	Day21	HSV2-1	GAPDH	19.5326	NF-κB	22.8735
Day7	HSV2-2	GAPDH	18.2299	NF-κB	23.2695	Day14	HSV2-2	GAPDH	19.3123	NF-κB	22.6449	Day21	HSV2-2	GAPDH	19.4103	NF-κB	22.8449
Day7	HSV2-3	GAPDH	18.3716	NF-κB	23.3254	Day14	HSV2-3	GAPDH	19.026	NF-κB	22.8543	Day21	HSV2-3	GAPDH	19.6831	NF-κB	22.4433
Day7	HSV3-1	GAPDH	20.1413	NF-κB	24.6274	Day14	HSV3-1	GAPDH	19.1414	NF-κB	23.286	Day21	HSV3-1	GAPDH	19.2716	NF-κB	22.4786
Day7	HSV3-2	GAPDH	20.1598	NF-κB	24.6136	Day14	HSV3-2	GAPDH	19.0809	NF-κB	23.3552	Day21	HSV3-2	GAPDH	19.3388	NF-κB	22.3374
Day7	HSV3-3	GAPDH	20.5308	NF-κB	24.9749	Day14	HSV3-3	GAPDH	19.2536	NF-κB	23.2933	Day21	HSV3-3	GAPDH	19.2841	NF-κB	22.0939
Day7	HSV4-1	GAPDH	19.4205	NF-κB	24.4637	Day14	HSV4-1	GAPDH	19.2966	NF-κB	22.7625	Day21	HSV4-1	GAPDH	19.658	NF-κB	22.8379
Day7	HSV4-2	GAPDH	19.6136	NF-κB	24.4591	Day14	HSV4-2	GAPDH	19.3373	NF-κB	22.5568	Day21	HSV4-2	GAPDH	19.5323	NF-κB	22.7849
Day7	HSV4-3	GAPDH	19.6638	NF-κB	24.8747	Day14	HSV4-3	GAPDH	19.001	NF-κB	22.6397	Day21	HSV4-3	GAPDH	19.7335	NF-κB	22.9306
Day7	HSV5-1	GAPDH	19.7675	NF-κB	24.3092	Day14	HSV5-1	GAPDH	19.4415	NF-κB	23.3011	Day21	HSV5-1	GAPDH	18.8356	NF-κB	22.1396
Day7	HSV5-2	GAPDH	19.6964	NF-κB	24.1513	Day14	HSV5-2	GAPDH	19.3081	NF-κB	23.475	Day21	HSV5-2	GAPDH	18.9229	NF-κB	22.2612
Day7	HSV5-3	GAPDH	19.6666	NF-κB	24.2933	Day14	HSV5-3	GAPDH	19.3808	NF-κB	23.5559	Day21	HSV5-3	GAPDH	18.9579	NF-κB	22.0104
Day7	HSV6-1	GAPDH	19.3525	NF-κB	23.8817	Day14	HSV6-1	GAPDH	19.1325	NF-κB	22.8072	Day21	HSV6-1	GAPDH	18.8453	NF-κB	22.2858
Day7	HSV6-2	GAPDH	19.3748	NF-κB	23.8738	Day14	HSV6-2	GAPDH	19.109	NF-κB	22.8146	Day21	HSV6-2	GAPDH	18.8523	NF-κB	22.2148
Day7	HSV6-3	GAPDH	18.8796	NF-κB	23.9366	Day14	HSV6-3	GAPDH	19.5329	NF-κB	23.0481	Day21	HSV6-3	GAPDH	19.2531	NF-κB	22.5789

## Sheet: Ikkα
	ID		CT值	CON	CT值		ID		CT值	CON	CT值		ID		CT值	CON	CT值
Day7	Con1-1	GAPDH	18.9681	IKKα	22.8126	Day14	Con1-1	GAPDH	19.4139	IKKα	22.8323	Day21	Con1-1	GAPDH	19.0231	IKKα	22.4023
Day7	Con1-2	GAPDH	18.8988	IKKα	22.9219	Day14	Con1-2	GAPDH	19.5228	IKKα	22.8304	Day21	Con1-2	GAPDH	19.0416	IKKα	22.4123
Day7	Con1-3	GAPDH	18.9525	IKKα	22.8937	Day14	Con1-3	GAPDH	19.2285	IKKα	22.6644	Day21	Con1-3	GAPDH	18.8187	IKKα	22.4424
Day7	Con2-1	GAPDH	18.9731	IKKα	23.0888	Day14	Con2-1	GAPDH	18.8063	IKKα	22.38	Day21	Con2-1	GAPDH	19.3076	IKKα	22.9881
Day7	Con2-2	GAPDH	19.035	IKKα	23.076	Day14	Con2-2	GAPDH	18.6222	IKKα	22.3855	Day21	Con2-2	GAPDH	19.3155	IKKα	22.8501
Day7	Con2-3	GAPDH	18.914	IKKα	23.1613	Day14	Con2-3	GAPDH	18.6061	IKKα	21.9796	Day21	Con2-3	GAPDH	19.5863	IKKα	22.9354
Day7	Con3-1	GAPDH	19.3661	IKKα	23.0655	Day14	Con3-1	GAPDH	18.9781	IKKα	22.5566	Day21	Con3-1	GAPDH	18.7597	IKKα	22.2498
Day7	Con3-2	GAPDH	19.3694	IKKα	22.8769	Day14	Con3-2	GAPDH	18.8892	IKKα	22.3487	Day21	Con3-2	GAPDH	18.8414	IKKα	22.2284
Day7	Con3-3	GAPDH	19.1838	IKKα	22.8931	Day14	Con3-3	GAPDH	18.7616	IKKα	22.3152	Day21	Con3-3	GAPDH	18.3569	IKKα	22.2173
Day7	Con4-1	GAPDH	19.4903	IKKα	23.2805	Day14	Con4-1	GAPDH	18.935	IKKα	22.4138	Day21	Con4-1	GAPDH	18.9752	IKKα	22.8816
Day7	Con4-2	GAPDH	19.4421	IKKα	23.2993	Day14	Con4-2	GAPDH	18.9423	IKKα	22.3961	Day21	Con4-2	GAPDH	18.9409	IKKα	22.892
Day7	Con4-3	GAPDH	19.2538	IKKα	23.3194	Day14	Con4-3	GAPDH	18.9869	IKKα	22.3744	Day21	Con4-3	GAPDH	18.8381	IKKα	22.2551
Day7	Con5-1	GAPDH	19.3997	IKKα	23.2465	Day14	Con5-1	GAPDH	19.0064	IKKα	22.8194	Day21	Con5-1	GAPDH	19.2	IKKα	22.9214
Day7	Con5-2	GAPDH	19.3906	IKKα	23.3569	Day14	Con5-2	GAPDH	19.0409	IKKα	22.6394	Day21	Con5-2	GAPDH	19.2208	IKKα	22.9156
Day7	Con5-3	GAPDH	18.6915	IKKα	23.0704	Day14	Con5-3	GAPDH	18.8872	IKKα	22.546	Day21	Con5-3	GAPDH	19.2665	IKKα	23.2142
Day7	Con6-1	GAPDH	18.9011	IKKα	22.6033	Day14	Con6-1	GAPDH	19.0735	IKKα	22.7887	Day21	Con6-1	GAPDH	18.8432	IKKα	22.2055
Day7	Con6-2	GAPDH	18.9854	IKKα	22.5618	Day14	Con6-2	GAPDH	18.9235	IKKα	22.7417	Day21	Con6-2	GAPDH	18.9991	IKKα	22.1299
Day7	Con6-3	GAPDH	19.0881	IKKα	22.5687	Day14	Con6-3	GAPDH	18.9447	IKKα	22.4731	Day21	Con6-3	GAPDH	18.7327	IKKα	22.3773
	ID		CT值	HS	CT值		ID		CT值	HS	CT值		ID		CT值	HS	CT值
Day7	HS1-1	GAPDH	18.7229	IKKα	23.1497	Day14	HS1-1	GAPDH	19.1634	IKKα	21.8233	Day21	HS1-1	GAPDH	19.0013	IKKα	21.1102
Day7	HS1-2	GAPDH	18.8188	IKKα	23.1341	Day14	HS1-2	GAPDH	19.0019	IKKα	21.8486	Day21	HS1-2	GAPDH	18.9196	IKKα	21.0635
Day7	HS1-3	GAPDH	18.7393	IKKα	22.7213	Day14	HS1-3	GAPDH	18.7909	IKKα	21.6913	Day21	HS1-3	GAPDH	19.0223	IKKα	21.1759
Day7	HS2-1	GAPDH	18.8348	IKKα	22.7118	Day14	HS2-1	GAPDH	19.3326	IKKα	21.8008	Day21	HS2-1	GAPDH	19.1133	IKKα	21.2343
Day7	HS2-2	GAPDH	18.8694	IKKα	22.8075	Day14	HS2-2	GAPDH	19.2112	IKKα	21.8814	Day21	HS2-2	GAPDH	19.1338	IKKα	21.3753
Day7	HS2-3	GAPDH	18.8141	IKKα	22.9511	Day14	HS2-3	GAPDH	18.9465	IKKα	22.0821	Day21	HS2-3	GAPDH	19.128	IKKα	21.1591
Day7	HS3-1	GAPDH	18.9143	IKKα	22.9827	Day14	HS3-1	GAPDH	18.7803	IKKα	21.4494	Day21	HS3-1	GAPDH	19.6159	IKKα	21.2745
Day7	HS3-2	GAPDH	19.0582	IKKα	22.8993	Day14	HS3-2	GAPDH	18.7822	IKKα	21.4392	Day21	HS3-2	GAPDH	19.5911	IKKα	21.4322
Day7	HS3-3	GAPDH	18.9919	IKKα	22.9309	Day14	HS3-3	GAPDH	18.7574	IKKα	21.3147	Day21	HS3-3	GAPDH	19.5809	IKKα	21.2821
Day7	HS4-1	GAPDH	19.5762	IKKα	23.4803	Day14	HS4-1	GAPDH	19.0257	IKKα	21.4439	Day21	HS4-1	GAPDH	19.8877	IKKα	21.7557
Day7	HS4-2	GAPDH	19.6387	IKKα	23.4206	Day14	HS4-2	GAPDH	19.1336	IKKα	21.4559	Day21	HS4-2	GAPDH	19.7446	IKKα	21.7359
Day7	HS4-3	GAPDH	19.5388	IKKα	23.3214	Day14	HS4-3	GAPDH	19.2033	IKKα	21.675	Day21	HS4-3	GAPDH	19.8094	IKKα	22.0212
Day7	HS5-1	GAPDH	19.5314	IKKα	23.7001	Day14	HS5-1	GAPDH	19.2805	IKKα	21.6667	Day21	HS5-1	GAPDH	18.6993	IKKα	20.991
Day7	HS5-2	GAPDH	19.6227	IKKα	23.7556	Day14	HS5-2	GAPDH	19.4347	IKKα	21.6952	Day21	HS5-2	GAPDH	18.8536	IKKα	21.0175
Day7	HS5-3	GAPDH	19.7229	IKKα	23.7066	Day14	HS5-3	GAPDH	19.1142	IKKα	21.8606	Day21	HS5-3	GAPDH	18.4078	IKKα	21.0766
Day7	HS6-1	GAPDH	18.9462	IKKα	23.2814	Day14	HS6-1	GAPDH	19.4702	IKKα	21.932	Day21	HS6-1	GAPDH	18.9828	IKKα	20.9574
Day7	HS6-2	GAPDH	19.0018	IKKα	23.3073	Day14	HS6-2	GAPDH	19.4134	IKKα	22.0438	Day21	HS6-2	GAPDH	18.9572	IKKα	20.9441
Day7	HS6-3	GAPDH	19.1266	IKKα	23.3056	Day14	HS6-3	GAPDH	19.1227	IKKα	22.0825	Day21	HS6-3	GAPDH	18.9464	IKKα	21.1688
	ID		CT值	HSV	CT值		ID		CT值	HSV	CT值		ID		CT值	HSV	CT值
Day7	HSV1-1	GAPDH	19.3049	IKKα	23.5394	Day14	HSV1-1	GAPDH	18.8006	IKKα	21.6619	Day21	HSV1-1	GAPDH	19.0718	IKKα	21.4203
Day7	HSV1-2	GAPDH	19.3939	IKKα	23.6636	Day14	HSV1-2	GAPDH	18.7316	IKKα	21.6085	Day21	HSV1-2	GAPDH	18.9113	IKKα	21.5755
Day7	HSV1-3	GAPDH	18.7886	IKKα	23.2012	Day14	HSV1-3	GAPDH	18.8575	IKKα	21.9541	Day21	HSV1-3	GAPDH	18.6909	IKKα	21.1525
Day7	HSV2-1	GAPDH	18.7374	IKKα	22.4731	Day14	HSV2-1	GAPDH	18.8935	IKKα	21.8243	Day21	HSV2-1	GAPDH	19.8377	IKKα	22.0371
Day7	HSV2-2	GAPDH	18.742	IKKα	22.4924	Day14	HSV2-2	GAPDH	18.8535	IKKα	21.8359	Day21	HSV2-2	GAPDH	19.7912	IKKα	22.0585
Day7	HSV2-3	GAPDH	18.7536	IKKα	22.1912	Day14	HSV2-3	GAPDH	18.2692	IKKα	21.451	Day21	HSV2-3	GAPDH	19.7687	IKKα	22.0012
Day7	HSV3-1	GAPDH	18.6783	IKKα	22.4001	Day14	HSV3-1	GAPDH	19.6306	IKKα	22.6465	Day21	HSV3-1	GAPDH	18.6762	IKKα	21.0335
Day7	HSV3-2	GAPDH	18.8327	IKKα	22.6585	Day14	HSV3-2	GAPDH	19.6332	IKKα	22.5293	Day21	HSV3-2	GAPDH	18.6168	IKKα	21.0315
Day7	HSV3-3	GAPDH	18.5004	IKKα	22.5629	Day14	HSV3-3	GAPDH	19.3646	IKKα	22.5732	Day21	HSV3-3	GAPDH	18.7721	IKKα	21.119
Day7	HSV4-1	GAPDH	19.8658	IKKα	23.9374	Day14	HSV4-1	GAPDH	19.3212	IKKα	21.9625	Day21	HSV4-1	GAPDH	18.9501	IKKα	21.5404
Day7	HSV4-2	GAPDH	19.7118	IKKα	23.9245	Day14	HSV4-2	GAPDH	19.347	IKKα	21.9631	Day21	HSV4-2	GAPDH	19.0214	IKKα	21.5913
Day7	HSV4-3	GAPDH	19.4617	IKKα	23.8596	Day14	HSV4-3	GAPDH	19.2593	IKKα	22.1967	Day21	HSV4-3	GAPDH	18.8828	IKKα	21.2634
Day7	HSV5-1	GAPDH	19.194	IKKα	23.0906	Day14	HSV5-1	GAPDH	19.2815	IKKα	22.1874	Day21	HSV5-1	GAPDH	18.864	IKKα	21.1206
Day7	HSV5-2	GAPDH	19.3689	IKKα	23.0623	Day14	HSV5-2	GAPDH	19.3279	IKKα	22.0773	Day21	HSV5-2	GAPDH	18.8175	IKKα	21.1119
Day7	HSV5-3	GAPDH	18.9149	IKKα	23.2557	Day14	HSV5-3	GAPDH	18.8489	IKKα	21.8859	Day21	HSV5-3	GAPDH	18.7402	IKKα	21.3384
Day7	HSV6-1	GAPDH	19.0207	IKKα	22.9386	Day14	HSV6-1	GAPDH	18.6872	IKKα	21.3445	Day21	HSV6-1	GAPDH	19.8438	IKKα	22.1158
Day7	HSV6-2	GAPDH	18.969	IKKα	22.9758	Day14	HSV6-2	GAPDH	18.6368	IKKα	21.2088	Day21	HSV6-2	GAPDH	19.8056	IKKα	22.1176
Day7	HSV6-3	GAPDH	19.1571	IKKα	23.0836	Day14	HSV6-3	GAPDH	18.8359	IKKα	21.3229	Day21	HSV6-3	GAPDH	19.3215	IKKα	21.9875

## Sheet: TNFα
	ID		CT值	CON	CT值		ID		CT值	CON	CT值		ID		CT值	CON	CT值
Day7	Con1-1	GAPDH	19.2634	TNFα	23.9715	Day14	Con1-1	GAPDH	19.2689	TNFα	23.9367	Day21	Con1-1	GAPDH	19.6546	TNFα	24.1165
Day7	Con1-2	GAPDH	19.2916	TNFα	24.111	Day14	Con1-2	GAPDH	19.3226	TNFα	23.8552	Day21	Con1-2	GAPDH	19.4493	TNFα	24.202
Day7	Con1-3	GAPDH	19.1496	TNFα	24.0098	Day14	Con1-3	GAPDH	19.1342	TNFα	23.9985	Day21	Con1-3	GAPDH	19.5572	TNFα	24.444
Day7	Con2-1	GAPDH	19.2465	TNFα	24.494	Day14	Con2-1	GAPDH	19.4114	TNFα	24.388	Day21	Con2-1	GAPDH	19.5485	TNFα	23.8145
Day7	Con2-2	GAPDH	19.0569	TNFα	24.4469	Day14	Con2-2	GAPDH	19.5782	TNFα	24.4545	Day21	Con2-2	GAPDH	19.5901	TNFα	23.7668
Day7	Con2-3	GAPDH	19.2288	TNFα	24.3926	Day14	Con2-3	GAPDH	19.5632	TNFα	24.2396	Day21	Con2-3	GAPDH	19.399	TNFα	23.5358
Day7	Con3-1	GAPDH	19.2838	TNFα	23.7482	Day14	Con3-1	GAPDH	18.7251	TNFα	23.5758	Day21	Con3-1	GAPDH	19.5981	TNFα	23.8181
Day7	Con3-2	GAPDH	19.076	TNFα	23.7772	Day14	Con3-2	GAPDH	18.8063	TNFα	23.7605	Day21	Con3-2	GAPDH	19.5698	TNFα	23.8943
Day7	Con3-3	GAPDH	19.0994	TNFα	23.9198	Day14	Con3-3	GAPDH	19.0068	TNFα	23.5258	Day21	Con3-3	GAPDH	19.1796	TNFα	23.8912
Day7	Con4-1	GAPDH	19.6763	TNFα	24.8424	Day14	Con4-1	GAPDH	19.2085	TNFα	23.8689	Day21	Con4-1	GAPDH	19.7208	TNFα	24.3959
Day7	Con4-2	GAPDH	19.71	TNFα	24.7363	Day14	Con4-2	GAPDH	19.1577	TNFα	23.9143	Day21	Con4-2	GAPDH	19.6073	TNFα	24.5489
Day7	Con4-3	GAPDH	19.8142	TNFα	24.6351	Day14	Con4-3	GAPDH	19.3521	TNFα	24.1753	Day21	Con4-3	GAPDH	19.8413	TNFα	24.3326
Day7	Con5-1	GAPDH	19.7214	TNFα	25.0549	Day14	Con5-1	GAPDH	19.2131	TNFα	23.6483	Day21	Con5-1	GAPDH	19.1354	TNFα	23.7911
Day7	Con5-2	GAPDH	19.8757	TNFα	25.1982	Day14	Con5-2	GAPDH	19.2945	TNFα	23.6397	Day21	Con5-2	GAPDH	19.3876	TNFα	23.8424
Day7	Con5-3	GAPDH	19.8658	TNFα	24.9075	Day14	Con5-3	GAPDH	19.1912	TNFα	23.832	Day21	Con5-3	GAPDH	19.3423	TNFα	23.8423
Day7	Con6-1	GAPDH	19.9847	TNFα	25.0373	Day14	Con6-1	GAPDH	19.257	TNFα	23.8007	Day21	Con6-1	GAPDH	19.477	TNFα	23.8091
Day7	Con6-2	GAPDH	19.8554	TNFα	25.1025	Day14	Con6-2	GAPDH	19.3133	TNFα	23.9901	Day21	Con6-2	GAPDH	19.4788	TNFα	23.9062
Day7	Con6-3	GAPDH	19.9958	TNFα	25.4301	Day14	Con6-3	GAPDH	19.5344	TNFα	24.0741	Day21	Con6-3	GAPDH	18.9305	TNFα	24.1737
	ID		CT值	HS	CT值		ID		CT值	HS	CT值		ID		CT值	HS	CT值
Day7	HS1-1	GAPDH	19.5207	TNFα	24.7495	Day14	HS1-1	GAPDH	18.6773	TNFα	22.3889	Day21	HS1-1	GAPDH	18.9179	TNFα	22.2708
Day7	HS1-2	GAPDH	19.4205	TNFα	24.8639	Day14	HS1-2	GAPDH	18.6926	TNFα	22.3954	Day21	HS1-2	GAPDH	19.0159	TNFα	22.2191
Day7	HS1-3	GAPDH	19.5082	TNFα	24.9555	Day14	HS1-3	GAPDH	18.6329	TNFα	22.4132	Day21	HS1-3	GAPDH	19.3447	TNFα	22.0392
Day7	HS2-1	GAPDH	20.0102	TNFα	25.1563	Day14	HS2-1	GAPDH	18.8932	TNFα	22.6225	Day21	HS2-1	GAPDH	19.685	TNFα	22.7223
Day7	HS2-2	GAPDH	19.9004	TNFα	25.0065	Day14	HS2-2	GAPDH	18.874	TNFα	22.406	Day21	HS2-2	GAPDH	19.7688	TNFα	22.6354
Day7	HS2-3	GAPDH	20.0572	TNFα	25.0842	Day14	HS2-3	GAPDH	18.8587	TNFα	22.551	Day21	HS2-3	GAPDH	19.7041	TNFα	22.4472
Day7	HS3-1	GAPDH	19.0555	TNFα	24.2128	Day14	HS3-1	GAPDH	19.7865	TNFα	23.2218	Day21	HS3-1	GAPDH	18.9004	TNFα	21.8979
Day7	HS3-2	GAPDH	19.0752	TNFα	24.2152	Day14	HS3-2	GAPDH	19.612	TNFα	23.3921	Day21	HS3-2	GAPDH	18.811	TNFα	21.8915
Day7	HS3-3	GAPDH	19.0942	TNFα	24.2565	Day14	HS3-3	GAPDH	19.6224	TNFα	23.082	Day21	HS3-3	GAPDH	19.0498	TNFα	21.7574
Day7	HS4-1	GAPDH	19.8727	TNFα	25.1952	Day14	HS4-1	GAPDH	19.5054	TNFα	23.3565	Day21	HS4-1	GAPDH	19.3456	TNFα	22.4178
Day7	HS4-2	GAPDH	19.9155	TNFα	25.0774	Day14	HS4-2	GAPDH	19.7571	TNFα	23.4991	Day21	HS4-2	GAPDH	19.3047	TNFα	22.4039
Day7	HS4-3	GAPDH	20.1601	TNFα	25.1344	Day14	HS4-3	GAPDH	19.7175	TNFα	23.5181	Day21	HS4-3	GAPDH	19.2772	TNFα	22.4761
Day7	HS5-1	GAPDH	19.8301	TNFα	25.1248	Day14	HS5-1	GAPDH	19.0571	TNFα	23.5069	Day21	HS5-1	GAPDH	19.8898	TNFα	22.7796
Day7	HS5-2	GAPDH	19.8169	TNFα	25.1213	Day14	HS5-2	GAPDH	19.2261	TNFα	23.5648	Day21	HS5-2	GAPDH	19.6458	TNFα	22.8093
Day7	HS5-3	GAPDH	19.8499	TNFα	25.5002	Day14	HS5-3	GAPDH	19.2984	TNFα	23.3357	Day21	HS5-3	GAPDH	19.5971	TNFα	22.7011
Day7	HS6-1	GAPDH	19.1395	TNFα	23.8792	Day14	HS6-1	GAPDH	19.3973	TNFα	22.8988	Day21	HS6-1	GAPDH	19.368	TNFα	22.0479
Day7	HS6-2	GAPDH	19.0212	TNFα	23.9654	Day14	HS6-2	GAPDH	19.2869	TNFα	22.8988	Day21	HS6-2	GAPDH	19.3457	TNFα	21.9755
Day7	HS6-3	GAPDH	19.198	TNFα	23.9335	Day14	HS6-3	GAPDH	19.1758	TNFα	22.5595	Day21	HS6-3	GAPDH	18.9143	TNFα	21.7885
	ID		CT值	HSV	CT值		ID		CT值	HSV	CT值		ID		CT值	HSV	CT值
Day7	HSV1-1	GAPDH	19.199	TNFα	24.3339	Day14	HSV1-1	GAPDH	19.3706	TNFα	23.3828	Day21	HSV1-1	GAPDH	19.0435	TNFα	22.8741
Day7	HSV1-2	GAPDH	19.2469	TNFα	24.2881	Day14	HSV1-2	GAPDH	19.333	TNFα	23.1817	Day21	HSV1-2	GAPDH	18.949	TNFα	22.8566
Day7	HSV1-3	GAPDH	19.012	TNFα	24.3422	Day14	HSV1-3	GAPDH	19.4816	TNFα	23.022	Day21	HSV1-3	GAPDH	19.0956	TNFα	23.0075
Day7	HSV2-1	GAPDH	19.6118	TNFα	24.8587	Day14	HSV2-1	GAPDH	19.5649	TNFα	23.9142	Day21	HSV2-1	GAPDH	19.2151	TNFα	22.7909
Day7	HSV2-2	GAPDH	19.5293	TNFα	24.7199	Day14	HSV2-2	GAPDH	19.6679	TNFα	23.9683	Day21	HSV2-2	GAPDH	19.2461	TNFα	22.8215
Day7	HSV2-3	GAPDH	19.906	TNFα	24.7707	Day14	HSV2-3	GAPDH	19.3209	TNFα	23.9537	Day21	HSV2-3	GAPDH	19.1716	TNFα	22.8282
Day7	HSV3-1	GAPDH	19.4658	TNFα	24.644	Day14	HSV3-1	GAPDH	19.4683	TNFα	23.4487	Day21	HSV3-1	GAPDH	20.0555	TNFα	23.213
Day7	HSV3-2	GAPDH	19.5389	TNFα	24.6499	Day14	HSV3-2	GAPDH	19.3217	TNFα	23.514	Day21	HSV3-2	GAPDH	20.0917	TNFα	23.2707
Day7	HSV3-3	GAPDH	19.4832	TNFα	24.6428	Day14	HSV3-3	GAPDH	19.3946	TNFα	23.5031	Day21	HSV3-3	GAPDH	19.6155	TNFα	23.5218
Day7	HSV4-1	GAPDH	19.2331	TNFα	24.5321	Day14	HSV4-1	GAPDH	19.6201	TNFα	23.6999	Day21	HSV4-1	GAPDH	19.4196	TNFα	23.1305
Day7	HSV4-2	GAPDH	19.2485	TNFα	24.593	Day14	HSV4-2	GAPDH	19.7017	TNFα	23.7812	Day21	HSV4-2	GAPDH	19.2736	TNFα	23.0801
Day7	HSV4-3	GAPDH	19.6189	TNFα	24.2635	Day14	HSV4-3	GAPDH	19.8017	TNFα	23.6251	Day21	HSV4-3	GAPDH	19.4225	TNFα	23.0673
Day7	HSV5-1	GAPDH	19.9004	TNFα	25.0561	Day14	HSV5-1	GAPDH	19.007	TNFα	22.9148	Day21	HSV5-1	GAPDH	19.5566	TNFα	23.2435
Day7	HSV5-2	GAPDH	19.9424	TNFα	25.2242	Day14	HSV5-2	GAPDH	19.0663	TNFα	22.9812	Day21	HSV5-2	GAPDH	19.3446	TNFα	23.2468
Day7	HSV5-3	GAPDH	20.0819	TNFα	25.1298	Day14	HSV5-3	GAPDH	19.0726	TNFα	23.2102	Day21	HSV5-3	GAPDH	19.3584	TNFα	23.1419
Day7	HSV6-1	GAPDH	19.6471	TNFα	24.7337	Day14	HSV6-1	GAPDH	19.5723	TNFα	23.5117	Day21	HSV6-1	GAPDH	18.8859	TNFα	22.4362
Day7	HSV6-2	GAPDH	19.5619	TNFα	24.7513	Day14	HSV6-2	GAPDH	19.608	TNFα	23.5027	Day21	HSV6-2	GAPDH	18.8239	TNFα	22.4362
Day7	HSV6-3	GAPDH	19.4817	TNFα	24.3377	Day14	HSV6-3	GAPDH	19.5502	TNFα	23.5879	Day21	HSV6-3	GAPDH	19.0211	TNFα	22.6778

## Sheet: IL-6
	ID		CT值	CON	CT值		ID		CT值	CON	CT值		ID		CT值	CON	CT值
Day7	Con1-1	GAPDH	19.4423	IL-6	23.5726	Day14	Con1-1	GAPDH	19.1528	IL-6	22.8022	Day21	Con1-1	GAPDH	19.2439	IL-6	23.8537
Day7	Con1-2	GAPDH	19.2112	IL-6	23.5097	Day14	Con1-2	GAPDH	18.9663	IL-6	22.8949	Day21	Con1-2	GAPDH	19.2884	IL-6	23.7916
Day7	Con1-3	GAPDH	19.4499	IL-6	23.923	Day14	Con1-3	GAPDH	18.912	IL-6	22.6765	Day21	Con1-3	GAPDH	19.1805	IL-6	23.9894
Day7	Con2-1	GAPDH	19.6102	IL-6	23.8592	Day14	Con2-1	GAPDH	19.0204	IL-6	23.1882	Day21	Con2-1	GAPDH	18.8458	IL-6	23.6074
Day7	Con2-2	GAPDH	19.758	IL-6	23.7012	Day14	Con2-2	GAPDH	18.8818	IL-6	23.0336	Day21	Con2-2	GAPDH	18.9227	IL-6	23.5886
Day7	Con2-3	GAPDH	19.9106	IL-6	23.6829	Day14	Con2-3	GAPDH	19.0619	IL-6	22.9845	Day21	Con2-3	GAPDH	18.6747	IL-6	23.7729
Day7	Con3-1	GAPDH	19.3346	IL-6	23.2506	Day14	Con3-1	GAPDH	19.5901	IL-6	23.5455	Day21	Con3-1	GAPDH	19.3365	IL-6	24.3435
Day7	Con3-2	GAPDH	19.325	IL-6	23.3005	Day14	Con3-2	GAPDH	19.594	IL-6	23.6261	Day21	Con3-2	GAPDH	19.4483	IL-6	24.22
Day7	Con3-3	GAPDH	19.6153	IL-6	23.4102	Day14	Con3-3	GAPDH	19.5836	IL-6	23.7277	Day21	Con3-3	GAPDH	19.2133	IL-6	24.076
Day7	Con4-1	GAPDH	19.8433	IL-6	23.8046	Day14	Con4-1	GAPDH	19.5706	IL-6	24.0312	Day21	Con4-1	GAPDH	19.2271	IL-6	24.1014
Day7	Con4-2	GAPDH	19.8794	IL-6	23.8208	Day14	Con4-2	GAPDH	19.7721	IL-6	24.1156	Day21	Con4-2	GAPDH	19.2202	IL-6	24.0182
Day7	Con4-3	GAPDH	19.7232	IL-6	23.9316	Day14	Con4-3	GAPDH	19.6894	IL-6	23.8406	Day21	Con4-3	GAPDH	19.2462	IL-6	24.2097
Day7	Con5-1	GAPDH	18.928	IL-6	23.1289	Day14	Con5-1	GAPDH	18.9447	IL-6	22.5476	Day21	Con5-1	GAPDH	19.2102	IL-6	24.2243
Day7	Con5-2	GAPDH	18.8464	IL-6	23.2625	Day14	Con5-2	GAPDH	18.9479	IL-6	22.621	Day21	Con5-2	GAPDH	19.1794	IL-6	24.1484
Day7	Con5-3	GAPDH	19.1098	IL-6	23.3617	Day14	Con5-3	GAPDH	19.1026	IL-6	22.7383	Day21	Con5-3	GAPDH	19.4756	IL-6	23.9446
Day7	Con6-1	GAPDH	18.9203	IL-6	23.4699	Day14	Con6-1	GAPDH	19.4078	IL-6	23.7992	Day21	Con6-1	GAPDH	19.8201	IL-6	24.3855
Day7	Con6-2	GAPDH	19.0372	IL-6	23.4642	Day14	Con6-2	GAPDH	19.2234	IL-6	23.6862	Day21	Con6-2	GAPDH	19.778	IL-6	24.5805
Day7	Con6-3	GAPDH	18.902	IL-6	23.0485	Day14	Con6-3	GAPDH	19.2579	IL-6	23.6109	Day21	Con6-3	GAPDH	19.7927	IL-6	24.3418
	ID		CT值	HS	CT值		ID		CT值	HS	CT值		ID		CT值	HS	CT值
Day7	HS1-1	GAPDH	18.7862	IL-6	23.0553	Day14	HS1-1	GAPDH	19.6902	IL-6	21.9272	Day21	HS1-1	GAPDH	19.594	IL-6	22.8554
Day7	HS1-2	GAPDH	18.7605	IL-6	23.0305	Day14	HS1-2	GAPDH	19.8603	IL-6	21.9733	Day21	HS1-2	GAPDH	19.6223	IL-6	22.6364
Day7	HS1-3	GAPDH	19.085	IL-6	23.3155	Day14	HS1-3	GAPDH	19.765	IL-6	22.2353	Day21	HS1-3	GAPDH	19.5029	IL-6	22.6497
Day7	HS2-1	GAPDH	19.8972	IL-6	24.3006	Day14	HS2-1	GAPDH	18.7338	IL-6	21.3056	Day21	HS2-1	GAPDH	19.4315	IL-6	22.6863
Day7	HS2-2	GAPDH	19.8172	IL-6	24.3429	Day14	HS2-2	GAPDH	18.9124	IL-6	21.3071	Day21	HS2-2	GAPDH	19.4544	IL-6	22.797
Day7	HS2-3	GAPDH	19.6991	IL-6	24.1495	Day14	HS2-3	GAPDH	19.0104	IL-6	21.6703	Day21	HS2-3	GAPDH	19.5963	IL-6	22.6803
Day7	HS3-1	GAPDH	19.4076	IL-6	23.689	Day14	HS3-1	GAPDH	18.6017	IL-6	21.609	Day21	HS3-1	GAPDH	19.1133	IL-6	22.1682
Day7	HS3-2	GAPDH	19.2653	IL-6	23.614	Day14	HS3-2	GAPDH	18.8996	IL-6	21.7828	Day21	HS3-2	GAPDH	19.1851	IL-6	22.1564
Day7	HS3-3	GAPDH	19.2507	IL-6	23.3803	Day14	HS3-3	GAPDH	18.6229	IL-6	21.411	Day21	HS3-3	GAPDH	19.3523	IL-6	22.2916
Day7	HS4-1	GAPDH	19.3546	IL-6	23.7122	Day14	HS4-1	GAPDH	19.7837	IL-6	22.2806	Day21	HS4-1	GAPDH	19.4619	IL-6	22.2397
Day7	HS4-2	GAPDH	19.2739	IL-6	23.8131	Day14	HS4-2	GAPDH	19.7079	IL-6	22.2352	Day21	HS4-2	GAPDH	19.5262	IL-6	22.2515
Day7	HS4-3	GAPDH	19.2299	IL-6	24.0304	Day14	HS4-3	GAPDH	19.5999	IL-6	22.3823	Day21	HS4-3	GAPDH	19.4308	IL-6	22.6109
Day7	HS5-1	GAPDH	19.6535	IL-6	23.6749	Day14	HS5-1	GAPDH	18.9079	IL-6	21.6823	Day21	HS5-1	GAPDH	19.2668	IL-6	22.3332
Day7	HS5-2	GAPDH	19.5383	IL-6	23.5881	Day14	HS5-2	GAPDH	19.0624	IL-6	21.6389	Day21	HS5-2	GAPDH	19.3959	IL-6	22.2474
Day7	HS5-3	GAPDH	19.4422	IL-6	23.615	Day14	HS5-3	GAPDH	19.0428	IL-6	21.7335	Day21	HS5-3	GAPDH	19.4045	IL-6	22.5653
Day7	HS6-1	GAPDH	19.7475	IL-6	23.7723	Day14	HS6-1	GAPDH	19.1236	IL-6	21.8822	Day21	HS6-1	GAPDH	19.3191	IL-6	22.086
Day7	HS6-2	GAPDH	19.9224	IL-6	23.7214	Day14	HS6-2	GAPDH	19.1964	IL-6	21.7416	Day21	HS6-2	GAPDH	19.262	IL-6	21.993
Day7	HS6-3	GAPDH	19.9879	IL-6	23.7948	Day14	HS6-3	GAPDH	18.8372	IL-6	22.0472	Day21	HS6-3	GAPDH	19.1075	IL-6	22.192
	ID		CT值	HSV	CT值		ID		CT值	HSV	CT值		ID		CT值	HSV	CT值
Day7	HSV1-1	GAPDH	19.4329	IL-6	23.3594	Day14	HSV1-1	GAPDH	19.5271	IL-6	22.2699	Day21	HSV1-1	GAPDH	19.5639	IL-6	22.94
Day7	HSV1-2	GAPDH	19.3237	IL-6	23.4536	Day14	HSV1-2	GAPDH	19.322	IL-6	22.1538	Day21	HSV1-2	GAPDH	19.5996	IL-6	23.0759
Day7	HSV1-3	GAPDH	19.2659	IL-6	23.332	Day14	HSV1-3	GAPDH	19.4641	IL-6	21.999	Day21	HSV1-3	GAPDH	19.5908	IL-6	22.9774
Day7	HSV2-1	GAPDH	19.2043	IL-6	23.8999	Day14	HSV2-1	GAPDH	19.6505	IL-6	22.499	Day21	HSV2-1	GAPDH	19.4937	IL-6	22.7996
Day7	HSV2-2	GAPDH	19.3282	IL-6	23.829	Day14	HSV2-2	GAPDH	19.6726	IL-6	22.4718	Day21	HSV2-2	GAPDH	19.4263	IL-6	22.8098
Day7	HSV2-3	GAPDH	19.5731	IL-6	23.382	Day14	HSV2-3	GAPDH	19.4418	IL-6	22.3196	Day21	HSV2-3	GAPDH	18.9955	IL-6	22.9696
Day7	HSV3-1	GAPDH	19.8866	IL-6	23.823	Day14	HSV3-1	GAPDH	19.5832	IL-6	22.7303	Day21	HSV3-1	GAPDH	19.1134	IL-6	22.4038
Day7	HSV3-2	GAPDH	19.7889	IL-6	23.7814	Day14	HSV3-2	GAPDH	19.4216	IL-6	22.8411	Day21	HSV3-2	GAPDH	19.2249	IL-6	22.4114
Day7	HSV3-3	GAPDH	19.7495	IL-6	23.8623	Day14	HSV3-3	GAPDH	19.6942	IL-6	22.6698	Day21	HSV3-3	GAPDH	19.3869	IL-6	22.7268
Day7	HSV4-1	GAPDH	18.7297	IL-6	22.8016	Day14	HSV4-1	GAPDH	18.895	IL-6	21.6132	Day21	HSV4-1	GAPDH	19.236	IL-6	22.2926
Day7	HSV4-2	GAPDH	18.8897	IL-6	23.0325	Day14	HSV4-2	GAPDH	18.9726	IL-6	21.7911	Day21	HSV4-2	GAPDH	19.2494	IL-6	22.2839
Day7	HSV4-3	GAPDH	18.8164	IL-6	23.0672	Day14	HSV4-3	GAPDH	19.0395	IL-6	21.9727	Day21	HSV4-3	GAPDH	19.6165	IL-6	22.5384
Day7	HSV5-1	GAPDH	18.8396	IL-6	23.0176	Day14	HSV5-1	GAPDH	18.9706	IL-6	22.1299	Day21	HSV5-1	GAPDH	19.1101	IL-6	22.6819
Day7	HSV5-2	GAPDH	18.9733	IL-6	23.1144	Day14	HSV5-2	GAPDH	19.0444	IL-6	22.0448	Day21	HSV5-2	GAPDH	19.268	IL-6	22.5766
Day7	HSV5-3	GAPDH	18.7965	IL-6	23.1445	Day14	HSV5-3	GAPDH	19.1825	IL-6	22.1173	Day21	HSV5-3	GAPDH	19.2933	IL-6	22.3098
Day7	HSV6-1	GAPDH	19.4975	IL-6	23.6121	Day14	HSV6-1	GAPDH	18.8681	IL-6	22.1996	Day21	HSV6-1	GAPDH	18.793	IL-6	22.282
Day7	HSV6-2	GAPDH	19.3552	IL-6	23.5106	Day14	HSV6-2	GAPDH	18.7293	IL-6	21.9559	Day21	HSV6-2	GAPDH	18.9741	IL-6	22.1904
Day7	HSV6-3	GAPDH	19.0379	IL-6	23.9212	Day14	HSV6-3	GAPDH	18.7035	IL-6	21.9073	Day21	HSV6-3	GAPDH	18.7974	IL-6	22.259

## Sheet: IL-8
	ID		CT值	CON	CT值		ID		CT值	CON	CT值		ID		CT值	CON	CT值
Day7	Con1-1	GAPDH	18.942	IL-8	23.3282	Day14	Con1-1	GAPDH	18.9884	IL-8	23.4949	Day21	Con1-1	GAPDH	19.0102	IL-8	23.1129
Day7	Con1-2	GAPDH	18.9386	IL-8	23.3289	Day14	Con1-2	GAPDH	19.1618	IL-8	23.2215	Day21	Con1-2	GAPDH	19.0394	IL-8	23.2953
Day7	Con1-3	GAPDH	19.1123	IL-8	23.1462	Day14	Con1-3	GAPDH	18.9079	IL-8	23.2189	Day21	Con1-3	GAPDH	18.6451	IL-8	23.284
Day7	Con2-1	GAPDH	18.7359	IL-8	23.1232	Day14	Con2-1	GAPDH	19.1576	IL-8	23.1601	Day21	Con2-1	GAPDH	19.4315	IL-8	23.5512
Day7	Con2-2	GAPDH	18.8861	IL-8	23.2154	Day14	Con2-2	GAPDH	18.9241	IL-8	23.115	Day21	Con2-2	GAPDH	19.3118	IL-8	23.392
Day7	Con2-3	GAPDH	18.9772	IL-8	23.4832	Day14	Con2-3	GAPDH	19.198	IL-8	23.0687	Day21	Con2-3	GAPDH	19.2313	IL-8	23.3091
Day7	Con3-1	GAPDH	18.7987	IL-8	23.6998	Day14	Con3-1	GAPDH	19.8541	IL-8	24.3711	Day21	Con3-1	GAPDH	19.6649	IL-8	23.7312
Day7	Con3-2	GAPDH	18.851	IL-8	23.6899	Day14	Con3-2	GAPDH	19.943	IL-8	24.2338	Day21	Con3-2	GAPDH	19.6649	IL-8	23.6296
Day7	Con3-3	GAPDH	18.955	IL-8	23.2713	Day14	Con3-3	GAPDH	20.0658	IL-8	24.1453	Day21	Con3-3	GAPDH	19.9779	IL-8	23.8982
Day7	Con4-1	GAPDH	19.0687	IL-8	23.725	Day14	Con4-1	GAPDH	19.6211	IL-8	23.5805	Day21	Con4-1	GAPDH	19.2337	IL-8	23.2577
Day7	Con4-2	GAPDH	18.9444	IL-8	23.725	Day14	Con4-2	GAPDH	19.4101	IL-8	23.444	Day21	Con4-2	GAPDH	19.326	IL-8	23.4334
Day7	Con4-3	GAPDH	19.0431	IL-8	23.5648	Day14	Con4-3	GAPDH	19.5106	IL-8	23.554	Day21	Con4-3	GAPDH	19.3222	IL-8	23.4261
Day7	Con5-1	GAPDH	19.7822	IL-8	24.4716	Day14	Con5-1	GAPDH	19.3197	IL-8	23.4735	Day21	Con5-1	GAPDH	19.7716	IL-8	23.383
Day7	Con5-2	GAPDH	19.605	IL-8	24.5029	Day14	Con5-2	GAPDH	19.3443	IL-8	23.5409	Day21	Con5-2	GAPDH	19.6104	IL-8	23.3468
Day7	Con5-3	GAPDH	19.8701	IL-8	24.536	Day14	Con5-3	GAPDH	19.7997	IL-8	23.6257	Day21	Con5-3	GAPDH	19.6618	IL-8	23.4285
Day7	Con6-1	GAPDH	19.5332	IL-8	24.0958	Day14	Con6-1	GAPDH	19.0229	IL-8	23.3477	Day21	Con6-1	GAPDH	19.6219	IL-8	23.8461
Day7	Con6-2	GAPDH	19.4931	IL-8	23.8897	Day14	Con6-2	GAPDH	19.1598	IL-8	23.4683	Day21	Con6-2	GAPDH	19.7531	IL-8	23.8923
Day7	Con6-3	GAPDH	19.6306	IL-8	23.8538	Day14	Con6-3	GAPDH	19.3928	IL-8	23.4305	Day21	Con6-3	GAPDH	19.9825	IL-8	23.4769
	ID		CT值	HS	CT值		ID		CT值	HS	CT值		ID		CT值	HS	CT值
Day7	HS1-1	GAPDH	18.8306	IL-8	23.1903	Day14	HS1-1	GAPDH	20.1736	IL-8	22.3879	Day21	HS1-1	GAPDH	18.771	IL-8	20.8941
Day7	HS1-2	GAPDH	18.7435	IL-8	23.0938	Day14	HS1-2	GAPDH	20.0702	IL-8	22.336	Day21	HS1-2	GAPDH	18.8197	IL-8	21.0087
Day7	HS1-3	GAPDH	18.9059	IL-8	22.9972	Day14	HS1-3	GAPDH	19.8048	IL-8	22.6866	Day21	HS1-3	GAPDH	18.9348	IL-8	20.84
Day7	HS2-1	GAPDH	19.6769	IL-8	24.3776	Day14	HS2-1	GAPDH	19.5592	IL-8	21.7768	Day21	HS2-1	GAPDH	19.3834	IL-8	21.4089
Day7	HS2-2	GAPDH	19.5455	IL-8	24.2966	Day14	HS2-2	GAPDH	19.3267	IL-8	21.8147	Day21	HS2-2	GAPDH	19.4549	IL-8	21.6573
Day7	HS2-3	GAPDH	19.5925	IL-8	23.9556	Day14	HS2-3	GAPDH	19.4838	IL-8	21.8101	Day21	HS2-3	GAPDH	19.221	IL-8	21.4694
Day7	HS3-1	GAPDH	18.9829	IL-8	23.7679	Day14	HS3-1	GAPDH	19.866	IL-8	22.185	Day21	HS3-1	GAPDH	19.3293	IL-8	21.4962
Day7	HS3-2	GAPDH	19.1834	IL-8	23.7402	Day14	HS3-2	GAPDH	19.7967	IL-8	22.0227	Day21	HS3-2	GAPDH	19.349	IL-8	21.5871
Day7	HS3-3	GAPDH	19.0225	IL-8	23.6621	Day14	HS3-3	GAPDH	19.5809	IL-8	22.1347	Day21	HS3-3	GAPDH	19.5483	IL-8	21.3736
Day7	HS4-1	GAPDH	19.8635	IL-8	24.6113	Day14	HS4-1	GAPDH	19.4021	IL-8	22.0274	Day21	HS4-1	GAPDH	19.1136	IL-8	21.2057
Day7	HS4-2	GAPDH	19.7721	IL-8	24.5524	Day14	HS4-2	GAPDH	19.571	IL-8	22.0883	Day21	HS4-2	GAPDH	19.2208	IL-8	21.2054
Day7	HS4-3	GAPDH	19.7512	IL-8	24.3989	Day14	HS4-3	GAPDH	19.3309	IL-8	22.1538	Day21	HS4-3	GAPDH	19.4153	IL-8	21.4557
Day7	HS5-1	GAPDH	18.8535	IL-8	23.6565	Day14	HS5-1	GAPDH	19.0493	IL-8	21.6655	Day21	HS5-1	GAPDH	19.7236	IL-8	21.9289
Day7	HS5-2	GAPDH	18.9273	IL-8	23.5126	Day14	HS5-2	GAPDH	19.1609	IL-8	21.644	Day21	HS5-2	GAPDH	19.5849	IL-8	22.0432
Day7	HS5-3	GAPDH	18.9989	IL-8	23.4092	Day14	HS5-3	GAPDH	18.7743	IL-8	21.6117	Day21	HS5-3	GAPDH	19.7634	IL-8	21.833
Day7	HS6-1	GAPDH	19.7079	IL-8	24.6852	Day14	HS6-1	GAPDH	19.9373	IL-8	22.8781	Day21	HS6-1	GAPDH	18.7321	IL-8	20.8947
Day7	HS6-2	GAPDH	19.6733	IL-8	24.6103	Day14	HS6-2	GAPDH	19.9099	IL-8	22.7596	Day21	HS6-2	GAPDH	18.8869	IL-8	20.9455
Day7	HS6-3	GAPDH	19.6993	IL-8	24.9148	Day14	HS6-3	GAPDH	20.0749	IL-8	22.6785	Day21	HS6-3	GAPDH	18.9871	IL-8	20.8927
	ID		CT值	HSV	CT值		ID		CT值	HSV	CT值		ID		CT值	HSV	CT值
Day7	HSV1-1	GAPDH	19.1903	IL-8	23.7477	Day14	HSV1-1	GAPDH	19.8449	IL-8	22.5483	Day21	HSV1-1	GAPDH	19.0532	IL-8	21.4725
Day7	HSV1-2	GAPDH	19.3994	IL-8	23.8218	Day14	HSV1-2	GAPDH	19.893	IL-8	22.4612	Day21	HSV1-2	GAPDH	19.0029	IL-8	21.5354
Day7	HSV1-3	GAPDH	19.2309	IL-8	23.5541	Day14	HSV1-3	GAPDH	20.0162	IL-8	22.6166	Day21	HSV1-3	GAPDH	19.2473	IL-8	21.505
Day7	HSV2-1	GAPDH	19.5627	IL-8	24.3123	Day14	HSV2-1	GAPDH	19.8812	IL-8	22.5641	Day21	HSV2-1	GAPDH	19.0221	IL-8	21.3809
Day7	HSV2-2	GAPDH	19.5542	IL-8	24.2474	Day14	HSV2-2	GAPDH	19.6169	IL-8	22.4827	Day21	HSV2-2	GAPDH	18.9857	IL-8	21.4208
Day7	HSV2-3	GAPDH	19.464	IL-8	24.5467	Day14	HSV2-3	GAPDH	19.6656	IL-8	22.4845	Day21	HSV2-3	GAPDH	18.9917	IL-8	21.6186
Day7	HSV3-1	GAPDH	19.3421	IL-8	23.7711	Day14	HSV3-1	GAPDH	19.3655	IL-8	22.0095	Day21	HSV3-1	GAPDH	18.9362	IL-8	21.1413
Day7	HSV3-2	GAPDH	19.4544	IL-8	23.7586	Day14	HSV3-2	GAPDH	19.2668	IL-8	22.0557	Day21	HSV3-2	GAPDH	19.0158	IL-8	21.0121
Day7	HSV3-3	GAPDH	19.1802	IL-8	24.0257	Day14	HSV3-3	GAPDH	19.3862	IL-8	22.0822	Day21	HSV3-3	GAPDH	18.8964	IL-8	21.1951
Day7	HSV4-1	GAPDH	19.6283	IL-8	24.721	Day14	HSV4-1	GAPDH	19.6723	IL-8	22.317	Day21	HSV4-1	GAPDH	19.3486	IL-8	22.1506
Day7	HSV4-2	GAPDH	19.7675	IL-8	24.5527	Day14	HSV4-2	GAPDH	19.7094	IL-8	22.4718	Day21	HSV4-2	GAPDH	19.4964	IL-8	22.044
Day7	HSV4-3	GAPDH	19.9522	IL-8	24.6439	Day14	HSV4-3	GAPDH	19.7054	IL-8	22.3059	Day21	HSV4-3	GAPDH	19.5068	IL-8	21.9269
Day7	HSV5-1	GAPDH	19.1321	IL-8	24.1182	Day14	HSV5-1	GAPDH	19.1405	IL-8	22.5096	Day21	HSV5-1	GAPDH	19.2765	IL-8	21.9443
Day7	HSV5-2	GAPDH	19.1046	IL-8	24.1396	Day14	HSV5-2	GAPDH	19.3307	IL-8	22.3785	Day21	HSV5-2	GAPDH	19.2261	IL-8	21.8302
Day7	HSV5-3	GAPDH	18.8721	IL-8	23.8865	Day14	HSV5-3	GAPDH	19.3884	IL-8	22.4897	Day21	HSV5-3	GAPDH	19.625	IL-8	21.9472
Day7	HSV6-1	GAPDH	18.8549	IL-8	23.6689	Day14	HSV6-1	GAPDH	18.9028	IL-8	21.928	Day21	HSV6-1	GAPDH	19.2178	IL-8	22.0707
Day7	HSV6-2	GAPDH	19.0336	IL-8	23.6895	Day14	HSV6-2	GAPDH	18.9565	IL-8	21.8552	Day21	HSV6-2	GAPDH	19.4266	IL-8	21.9155
Day7	HSV6-3	GAPDH	18.8733	IL-8	23.5159	Day14	HSV6-3	GAPDH	19.0928	IL-8	22.0267	Day21	HSV6-3	GAPDH	19.3118	IL-8	22.2591

## Sheet: INF-γ
	ID		CT值	CON	CT值		ID		CT值	CON	CT值		ID		CT值	CON	CT值
Day7	Con1-1	GAPDH	19.2453	INF-γ	24.3325	Day14	Con1-1	GAPDH	19.6255	INF-γ	24.5816	Day21	Con1-1	GAPDH	19.6195	INF-γ	24.055
Day7	Con1-2	GAPDH	19.1143	INF-γ	24.3018	Day14	Con1-2	GAPDH	19.8765	INF-γ	24.5931	Day21	Con1-2	GAPDH	19.5336	INF-γ	24.0328
Day7	Con1-3	GAPDH	19.3914	INF-γ	24.4692	Day14	Con1-3	GAPDH	19.5899	INF-γ	24.0255	Day21	Con1-3	GAPDH	19.5278	INF-γ	24.2413
Day7	Con2-1	GAPDH	19.3905	INF-γ	24.2599	Day14	Con2-1	GAPDH	19.01	INF-γ	24.1287	Day21	Con2-1	GAPDH	19.3266	INF-γ	24.1103
Day7	Con2-2	GAPDH	19.2004	INF-γ	24.1813	Day14	Con2-2	GAPDH	19.2216	INF-γ	24.0187	Day21	Con2-2	GAPDH	19.5329	INF-γ	24.236
Day7	Con2-3	GAPDH	19.368	INF-γ	24.2834	Day14	Con2-3	GAPDH	19.2505	INF-γ	23.9072	Day21	Con2-3	GAPDH	19.5333	INF-γ	24.0351
Day7	Con3-1	GAPDH	19.8154	INF-γ	24.4806	Day14	Con3-1	GAPDH	19.5709	INF-γ	24.4748	Day21	Con3-1	GAPDH	19.2983	INF-γ	23.8313
Day7	Con3-2	GAPDH	19.7438	INF-γ	24.6621	Day14	Con3-2	GAPDH	19.5881	INF-γ	24.5709	Day21	Con3-2	GAPDH	19.1374	INF-γ	23.8271
Day7	Con3-3	GAPDH	19.9316	INF-γ	24.558	Day14	Con3-3	GAPDH	19.8441	INF-γ	24.4349	Day21	Con3-3	GAPDH	18.9215	INF-γ	23.6894
Day7	Con4-1	GAPDH	18.9013	INF-γ	23.8553	Day14	Con4-1	GAPDH	19.3634	INF-γ	23.9577	Day21	Con4-1	GAPDH	19.0684	INF-γ	23.5293
Day7	Con4-2	GAPDH	18.8192	INF-γ	23.8192	Day14	Con4-2	GAPDH	19.3572	INF-γ	23.9663	Day21	Con4-2	GAPDH	18.9553	INF-γ	23.6536
Day7	Con4-3	GAPDH	18.9905	INF-γ	24.0389	Day14	Con4-3	GAPDH	19.3914	INF-γ	23.8267	Day21	Con4-3	GAPDH	19.1064	INF-γ	23.8563
Day7	Con5-1	GAPDH	19.0047	INF-γ	24.0615	Day14	Con5-1	GAPDH	19.8151	INF-γ	24.55	Day21	Con5-1	GAPDH	19.9141	INF-γ	24.5486
Day7	Con5-2	GAPDH	19.0174	INF-γ	23.8783	Day14	Con5-2	GAPDH	19.8969	INF-γ	24.526	Day21	Con5-2	GAPDH	19.9877	INF-γ	24.3791
Day7	Con5-3	GAPDH	18.988	INF-γ	24.0061	Day14	Con5-3	GAPDH	19.7748	INF-γ	24.9262	Day21	Con5-3	GAPDH	19.6051	INF-γ	24.52
Day7	Con6-1	GAPDH	19.5958	INF-γ	24.6442	Day14	Con6-1	GAPDH	19.2873	INF-γ	24.2401	Day21	Con6-1	GAPDH	19.2732	INF-γ	24.1213
Day7	Con6-2	GAPDH	19.7701	INF-γ	24.6767	Day14	Con6-2	GAPDH	19.441	INF-γ	24.1795	Day21	Con6-2	GAPDH	19.388	INF-γ	24.0749
Day7	Con6-3	GAPDH	19.5491	INF-γ	24.7223	Day14	Con6-3	GAPDH	19.367	INF-γ		Day21	Con6-3	GAPDH	19.2898	INF-γ	24.0726
	ID		CT值	HS	CT值		ID		CT值	HS	CT值		ID		CT值	HS	CT值
Day7	HS1-1	GAPDH	19.3498	INF-γ	24.6927	Day14	HS1-1	GAPDH	19.7052	INF-γ	23.6475	Day21	HS1-1	GAPDH	19.0087	INF-γ	22.2336
Day7	HS1-2	GAPDH	19.3136	INF-γ	24.7484	Day14	HS1-2	GAPDH	19.7986	INF-γ	23.7861	Day21	HS1-2	GAPDH	18.9242	INF-γ	22.1196
Day7	HS1-3	GAPDH	19.4246	INF-γ	24.3836	Day14	HS1-3	GAPDH	19.8323	INF-γ	23.8471	Day21	HS1-3	GAPDH	18.8027	INF-γ	22.1691
Day7	HS2-1	GAPDH	19.0142	INF-γ	23.9751	Day14	HS2-1	GAPDH	19.801	INF-γ	23.5615	Day21	HS2-1	GAPDH	19.6009	INF-γ	23.2484
Day7	HS2-2	GAPDH	18.9377	INF-γ	23.8739	Day14	HS2-2	GAPDH	19.5483	INF-γ	23.563	Day21	HS2-2	GAPDH	19.776	INF-γ	23.2731
Day7	HS2-3	GAPDH	19.1999	INF-γ	23.7994	Day14	HS2-3	GAPDH	19.6079	INF-γ	23.1853	Day21	HS2-3	GAPDH	19.4902	INF-γ	23.3895
Day7	HS3-1	GAPDH	19.1486	INF-γ	24.0836	Day14	HS3-1	GAPDH	19.3234	INF-γ	23.2734	Day21	HS3-1	GAPDH	18.9853	INF-γ	22.1375
Day7	HS3-2	GAPDH	18.9624	INF-γ	23.9041	Day14	HS3-2	GAPDH	19.5667	INF-γ	23.2518	Day21	HS3-2	GAPDH	19.0746	INF-γ	22.0455
Day7	HS3-3	GAPDH	19.0253	INF-γ	23.9514	Day14	HS3-3	GAPDH	19.4342	INF-γ	23.6333	Day21	HS3-3	GAPDH	18.9464	INF-γ	22.0798
Day7	HS4-1	GAPDH	19.7537	INF-γ	25.0937	Day14	HS4-1	GAPDH	19.9329	INF-γ	23.5503	Day21	HS4-1	GAPDH	19.8784	INF-γ	22.9648
Day7	HS4-2	GAPDH	19.951	INF-γ	25.0756	Day14	HS4-2	GAPDH	19.9245	INF-γ	23.5992	Day21	HS4-2	GAPDH	19.7652	INF-γ	22.9695
Day7	HS4-3	GAPDH	19.8469	INF-γ	25.1268	Day14	HS4-3	GAPDH	19.8225	INF-γ	23.9046	Day21	HS4-3	GAPDH	19.6253	INF-γ	22.8437
Day7	HS5-1	GAPDH	19.8056	INF-γ	25.4425	Day14	HS5-1	GAPDH	19.6616	INF-γ	23.3964	Day21	HS5-1	GAPDH	19.0277	INF-γ	22.4229
Day7	HS5-2	GAPDH	19.8914	INF-γ	25.2823	Day14	HS5-2	GAPDH	19.6605	INF-γ	23.4698	Day21	HS5-2	GAPDH	18.9807	INF-γ	22.5793
Day7	HS5-3	GAPDH	19.7748	INF-γ	25.2112	Day14	HS5-3	GAPDH	19.2827	INF-γ	23.1734	Day21	HS5-3	GAPDH	18.7896	INF-γ	22.4429
Day7	HS6-1	GAPDH	19.6324	INF-γ	24.7176	Day14	HS6-1	GAPDH	19.2502	INF-γ	23.383	Day21	HS6-1	GAPDH	19.6388	INF-γ	22.9305
Day7	HS6-2	GAPDH	19.8182	INF-γ	24.829	Day14	HS6-2	GAPDH	19.4917	INF-γ	23.3593	Day21	HS6-2	GAPDH	19.7373	INF-γ	22.905
Day7	HS6-3	GAPDH	19.6922	INF-γ	24.7984	Day14	HS6-3	GAPDH	19.3986	INF-γ	23.4212	Day21	HS6-3	GAPDH	19.6738	INF-γ	23.1729
	ID		CT值	HSV	CT值		ID		CT值	HSV	CT值		ID		CT值	HSV	CT值
Day7	HSV1-1	GAPDH	19.2087	INF-γ	23.8835	Day14	HSV1-1	GAPDH	19.6936	INF-γ	23.6159	Day21	HSV1-1	GAPDH	19.6277	INF-γ	23.3982
Day7	HSV1-2	GAPDH	19.0415	INF-γ	23.8161	Day14	HSV1-2	GAPDH	19.6062	INF-γ	23.7251	Day21	HSV1-2	GAPDH	19.5565	INF-γ	23.1485
Day7	HSV1-3	GAPDH	19.1139	INF-γ	23.9062	Day14	HSV1-3	GAPDH	19.353	INF-γ	23.4917	Day21	HSV1-3	GAPDH	19.4357	INF-γ	23.305
Day7	HSV2-1	GAPDH	18.9945	INF-γ	24.3426	Day14	HSV2-1	GAPDH	19.4223	INF-γ	23.832	Day21	HSV2-1	GAPDH	19.0701	INF-γ	22.6058
Day7	HSV2-2	GAPDH	18.858	INF-γ	24.3652	Day14	HSV2-2	GAPDH	19.5685	INF-γ	23.832	Day21	HSV2-2	GAPDH	19.1894	INF-γ	22.7438
Day7	HSV2-3	GAPDH	19.0332	INF-γ	24.0539	Day14	HSV2-3	GAPDH	19.5623	INF-γ	23.8221	Day21	HSV2-3	GAPDH	19.1484	INF-γ	22.9673
Day7	HSV3-1	GAPDH	19.1576	INF-γ	24.1279	Day14	HSV3-1	GAPDH	19.1467	INF-γ	23.7756	Day21	HSV3-1	GAPDH	19.4191	INF-γ	23.4794
Day7	HSV3-2	GAPDH	19.1212	INF-γ	24.2505	Day14	HSV3-2	GAPDH	19.0436	INF-γ	23.8894	Day21	HSV3-2	GAPDH	19.4005	INF-γ	23.5544
Day7	HSV3-3	GAPDH	18.8714	INF-γ	24.1169	Day14	HSV3-3	GAPDH	19.3084	INF-γ	23.8081	Day21	HSV3-3	GAPDH	19.6727	INF-γ	23.7229
Day7	HSV4-1	GAPDH	19.2795	INF-γ	24.5332	Day14	HSV4-1	GAPDH	19.5524	INF-γ	23.6059	Day21	HSV4-1	GAPDH	19.5681	INF-γ	23.3167
Day7	HSV4-2	GAPDH	19.4521	INF-γ	24.491	Day14	HSV4-2	GAPDH	19.6447	INF-γ	23.5219	Day21	HSV4-2	GAPDH	19.3073	INF-γ	23.4076
Day7	HSV4-3	GAPDH	19.2158	INF-γ	24.2672	Day14	HSV4-3	GAPDH	19.5924	INF-γ	23.4258	Day21	HSV4-3	GAPDH	19.5765	INF-γ	23.7508
Day7	HSV5-1	GAPDH	19.5072	INF-γ	24.3688	Day14	HSV5-1	GAPDH	19.0183	INF-γ	23.3708	Day21	HSV5-1	GAPDH	19.011	INF-γ	23.0396
Day7	HSV5-2	GAPDH	19.4132	INF-γ	24.4271	Day14	HSV5-2	GAPDH	19.1238	INF-γ	23.4851	Day21	HSV5-2	GAPDH	19.1178	INF-γ	22.9748
Day7	HSV5-3	GAPDH	19.7944	INF-γ	24.3145	Day14	HSV5-3	GAPDH	19.1392	INF-γ	23.169	Day21	HSV5-3	GAPDH	19.0901	INF-γ	22.6717
Day7	HSV6-1	GAPDH	19.3296	INF-γ	24.7724	Day14	HSV6-1	GAPDH	19.3414	INF-γ	23.6085	Day21	HSV6-1	GAPDH	19.1734	INF-γ	23.2299
Day7	HSV6-2	GAPDH	19.4713	INF-γ	24.5549	Day14	HSV6-2	GAPDH	19.2917	INF-γ	23.8288	Day21	HSV6-2	GAPDH	19.3295	INF-γ	23.4838
Day7	HSV6-3	GAPDH	19.4965	INF-γ	24.5348	Day14	HSV6-3	GAPDH	19.5442	INF-γ	23.7275	Day21	HSV6-3	GAPDH	19.3787	INF-γ	23.2548
